# Supplementary material for: Auto-Segmentation and Quantification of Non-Cavitated Enamel Caries Imaged with Swept-Source Optical Coherence Tomography
Source: Diagnostics (Basel). 2023 Dec 3;13(23):3586. doi: 10.3390/diagnostics13233586 (PMC10705879; doi:10.3390/diagnostics13233586)
Supplement: Supplementary file 1 [file diagnostics-13-03586-s001.zip]

Archive with 1 entries (1 files):
- diagnostics-2702952-supplementary.xlsx
