# Supplementary material for: Auto-Segmentation and Quantification of Non-Cavitated Enamel Caries Imaged with Swept-Source Optical Coherence Tomography
Source: Diagnostics (Basel). 2023 Dec 3;13(23):3586. doi: 10.3390/diagnostics13233586 (PMC10705879; doi:10.3390/diagnostics13233586)
Supplement: Supplementary file 1 [file diagnostics-13-03586-s001.zip › diagnostics-2702952-supplementary.xlsx]

## Sheet: Sheet1 (2)
	Results of De- and Remineralization_V3							Manual Results				error between code results and Manual results				Manual(Chew)	Manual(Chew)	Manual(Chew)
Test_Sample	Mean_depth_II_UsingImageSegmintation	Mean_depth_I_fromSurface_UsingImageSegmintation	Mean_depth_I_UsingImageSegmintation	Mean_depth_II_Aligment	Mean_depth_I_fromSurface_Aligment	Mean_depth_I_Aligment		Depth_II	Depth_I_fromSurface	depth_I		Depth_II	Depth_I_fromSurface	depth_I		Depth_II (microns)	Depth_I_fromSurface (microns)	depth_I (microns)									Integrated Reflectivity of the manual average A-line over 100 um	Integrated Reflectivity of the average A-line over 100 um by the code	Absolute difference between the two integrated intensities at 100 um
S1	79.2	140.8	61.6	79.2	136.4	57.2		79.2	136.4	57.2		0	4.4	4.4													683.705	667.841	15.8632
S2	74.8	136.4	61.6	74.8	132	57.2		79.2	136.4	57.2		4.4	0	4.4
S3	57.2	118.8	61.6	57.2	114.4	57.2		61.6	123.2	61.6		4.4	4.4	0													568.26	586.912	18.6516
S4	57.2	118.8	61.6	57.2	114.4	57.2		66	123.2	57.2		8.8	4.4	4.4
S5	57.2	118.8	61.6	57.2	114.4	57.2		61.6	118.8	57.2		4.4	0	4.4													569.145	583.524	14.379
S6	57.2	118.8	61.6	57.2	114.4	57.2		66	123.2	57.2		8.8	4.4	4.4
S7	48.4	114.4	66	48.1858	109.786	61.6		57.2	118.8	61.6		8.8	4.4	4.4
S8	0	132	132	0	127.6	127.6		0	127.6	127.6		0	4.4	4.4													538.503	521.446	17.0576
S9	0	127.6	127.6	0	123.2	123.2		0	127.6	127.6		0	0	0
S10	0	110	110	0	105.6	105.6		0	114.4	114.4		0	4.4	4.4													532.052	546.685	14.6333
S11	0	110	110	0	105.6	105.6		0	114.4	114.4		0	4.4	4.4
S12	0	101.2	101.2	0	96.8	96.8		0	105.6	105.6		0	4.4	4.4													466.783	464.066	2.7169
S13	0	101.2	101.2	0	96.6442	96.6442		0	105.6	105.6		0	4.4	4.4
S14	0	101.2	101.2	0	96.8	96.8		0	101.2	101.2		0	0	0													467.571	460.407	7.16427
S15	0	101.2	101.2	0	96.6442	96.6442		0	105.6	105.6		0	4.4	4.4
S16	0	118.8	118.8	0	114.4	114.4		0	114.4	114.4		0	4.4	4.4													538.727	536.948	1.77878
S17	0	118.8	118.8	0	114.4	114.4		0	118.8	118.8		0	0	0
S18	30.8	110	79.2	30.8	105.6	74.8		39.6	118.8	79.2		8.8	8.8	1.42109e-14													520.653	512.412	8.24157
S19	30.8	110	79.2	30.8	105.6	74.8		39.6	114.4	74.8		8.8	4.4	4.4
S20	0	101.2	101.2	0	96.8	96.8		0	101.2	101.2		0	0	0													511.36	508.566	2.79389
S21	0	101.2	101.2	0	96.7611	96.7611		0	105.6	105.6		0	4.4	4.4
S22	0	101.2	101.2	0	96.8	96.8		0	105.6	105.6		0	4.4	4.4													511.789	503.746	8.04315
S23	0	101.2	101.2	0	96.8	96.8		0	105.6	105.6		0	4.4	4.4
R1	54.1823	129.8	75.6177	54.1239	125.342	71.2177		58.5288	129.927	71.3984		4.34646	0.127202	4.21925		58.5288	129.927	71.3984		4.34646	0.127202	-4.21925
R2	4.45841	90.823	86.3646	4.45841	86.423	81.9646		5.29239	88.3107	83.0183		0.833983	2.51235	3.34633		5.29239	88.3107	83.0183		0.833983	-2.51235	-3.34633
R3	0	40.2814	40.2814	0	36.154	36.154		0	39.1949	39.1949		0	1.08648	1.08648		0	39.1949	39.1949		0	-1.08648	-1.08648
R4	0.272566	47.0566	46.7841	0.272566	43.0265	42.754		0.410111	43.4523	43.0422		0.137545	3.60436	3.7419		0.410111	43.4523	43.0422		0.137545	-3.60436	-3.7419					Madian_Error of Depth II	Madian_Error of Depth I		Max_Error of Depth II	Max_Error of Depth I
R5	60.0814	105.405	45.3239	60.0814	101.005	40.9239		52.0646	95.7903	43.7257		8.0168	9.615	1.59821		52.0646	95.7903	43.7257		-8.0168	-9.615	-1.59821					2.50015	1.36278		8.0168	9.615
R7	24.1221	74.5664	50.4442	24.0637	70.3221	46.2584		26.833	74.152	47.319		2.71088	0.414322	3.1252		26.833	74.152	47.319		2.71088	-0.414322	-3.1252
R8	14.115	66.6619	52.5469	14.0761	62.2425	48.1664		16.4045	65.7545	49.3501		2.28941	0.907417	3.19683		16.4045	65.7545	49.3501		2.28941	-0.907417	-3.19683
R9	57.2584	115.568	58.3097	57.2584	111.168	53.9097		61.5167	115.222	53.7051		4.25831	0.346363	4.60467		61.5167	115.222	53.7051		4.25831	-0.346363	-4.60467
R10	40.1646	102.427	62.2619	40.1646	98.0265	57.8619		43.6866	101.337	57.6499		3.52203	1.08997	4.612		43.6866	101.337	57.6499		3.52203	-1.08997	-4.612
R11	37.7504	118.138	80.3876	37.7504	113.738	75.9876		44.8779	120.866	75.9878		7.12746	2.72764	4.39982		44.8779	120.866	75.9878		7.12746	2.72764	-4.39982
R12	20.5398	102.816	82.2761	20.5398	98.4159	77.8761		22.5171	101.18	78.6633		1.97725	1.63558	3.61283		22.5171	101.18	78.6633		1.97725	-1.63558	-3.61283
R13	46.3558	124.173	77.8177	46.3168	119.735	73.4177		46.5379	114.909	68.3714		0.182129	9.26414	9.44627		46.5379	114.909	68.3714		0.182129	-9.26414	-9.44627
											Mean	2.64578
											Std Dev	3.352
											Count	35
											Std error	0.566592
	Column B is a copy of the results of De- and Remineralization_V3 algorithm processed the simulated OCT frame, which measured the average of Zone II depth for all points along the tooth surface as the depth indicated by the black arrow labeled in "Col3_Sample9_DMI_F1-Labeled.png"	Column C is a copy of the results of De- and Remineralization_V3 algorithm processed the simulated OCT frame, which measured the average of Zone I depth from the surface for all points along the tooth surface as the depth indicated by the green arrow labeled in "Col3_Sample9_DMI_F1-Labeled.png"	Column D is a copy of the results of De- and Remineralization_V3 algorithm processed the simulated OCT frame, which measured the average of Zone I depth from the interface of the zone (II) for all points along this interface as the depth indicated by the purple arrow labeled in "Col3_Sample9_DMI_F1-Labeled.png"	Column E is a copy of the results of De- and Remineralization_V3 algorithm processed the simulated OCT frame, which measured the same as Column B but after frame alignment.	Column F is a copy of the results of De- and Remineralization_V3 algorithm processed the simulated OCT frame, which measured the same as Column C but after frame alignment.	Column G is a copy of the results of De- and Remineralization_V3 algorithm processed the simulated OCT frame, which measured the same as Column D but after frame alignment.		Column I is a manual result that measured the same as Column B or E from the average line profile of the simulated OCT frame.	Column J is a manual result that measured the same as Column C or F from the average line profile of the simulated OCT frame.	Column K is a manual result that measured the same as Column D or G from the average line profile of the simulated OCT frame.		Column M is the absolute difference between Columns B and I.	Column N is the absolute difference between Columns C and J.	Column O is the absolute difference between Columns D and K.
depth_II : Is the average depth of the inter and intraprismatic zone (from the surface to the interface of inter and intraprismatic zone) as the depth indicated by the black arrow labeled in "Col3_Sample9_DMI_F1-Labeled.png".
depth_I_fromSurface : Is the average depth measured from the surface for all points along the tooth surface to the interface separating zone I / sound area as the depth indicated by the green arrow labeled in "Col3_Sample9_DMI_F1-Labeled.png"
depth_I: Is the average depth measured from the interface separating Zone II / Zone I for all points to the interface Zone I / sound area as the depth indicated by the purple arrow labeled in "Col3_Sample9_DMI_F1-Labeled.png" depth_I= depth_I_fromSurface - depth_II

## Sheet: Sheet1
	Results of De- and Remineralization_V3							Manual Results				error between code results and Manual results				Manual(Chew)	Manual(Chew)	Manual(Chew)
Test_Sample	Mean_depth_II_UsingImageSegmintation	Mean_depth_I_fromSurface_UsingImageSegmintation	Mean_depth_I_UsingImageSegmintation	Mean_depth_II_Aligment	Mean_depth_I_fromSurface_Aligment	Mean_depth_I_Aligment		Depth_II	Depth_I_fromSurface	depth_I		Depth_II	Depth_I_fromSurface	depth_I		Depth_II (microns)	Depth_I_fromSurface (microns)	depth_I (microns)									Integrated Reflectivity of the manual average A-line over 100 um	Integrated Reflectivity of the average A-line over 100 um by the code	Absolute difference between the two integrated intensities at 100 um
SimOCT_Flat_MathLine-Sample9_DMI_F1.csv	79.2	140.8	61.6	79.2	136.4	57.2		79.2	136.4	57.2		0	4.4	4.4													683.705	667.841	15.8632
SimOCT_MathCurve_MathLine-Sample9_DMI_F1.csv	74.8	136.4	61.6	74.8	132	57.2		79.2	136.4	57.2		4.4	0	4.4
SimOCT_Flat_OriginalLine-Sample9_DMI_F1.csv	57.2	118.8	61.6	57.2	114.4	57.2		61.6	123.2	61.6		4.4	4.4	0													568.26	586.912	18.6516
SimOCT_curved_OriginalLine-Sample9_DMI_F1.csv	57.2	118.8	61.6	57.2	114.4	57.2		66	123.2	57.2		8.8	4.4	4.4
SimOCT_Flat_bestfit-Sample9_DMI_F1.csv	57.2	118.8	61.6	57.2	114.4	57.2		61.6	118.8	57.2		4.4	0	4.4													569.145	583.524	14.379
SimOCT_curved_freehand_Bestfit-Sample9_DMI_F1.csv	57.2	118.8	61.6	57.2	114.4	57.2		66	123.2	57.2		8.8	4.4	4.4
SimOCT_curved_OriginalLine-Sample9_9cycles_F1.csv	48.4	114.4	66	48.1858	109.786	61.6		57.2	118.8	61.6		8.8	4.4	4.4
SimOCT_Flat_MathLine-Sample9_9cycles_F1.csv	0	132	132	0	127.6	127.6		0	127.6	127.6		0	4.4	4.4													538.503	521.446	17.0576
SimOCT_MathCurve_MathLine-Sample9_9cycles_F1.csv	0	127.6	127.6	0	123.2	123.2		0	127.6	127.6		0	0	0
SimOCT_Flat_bestfit-Sample9_9cycles_F1.csv	0	110	110	0	105.6	105.6		0	114.4	114.4		0	4.4	4.4													532.052	546.685	14.6333
SimOCT_curved_freehand_Bestfit-Sample9_9cycles_F1.csv	0	110	110	0	105.6	105.6		0	114.4	114.4		0	4.4	4.4
SimOCT_Flat_OriginalLine-Sample6_DMI_F1.csv	0	101.2	101.2	0	96.8	96.8		0	105.6	105.6		0	4.4	4.4													466.783	464.066	2.7169
SimOCT_curved_OriginalLine-Sample6_DMI_F1.csv	0	101.2	101.2	0	96.6442	96.6442		0	105.6	105.6		0	4.4	4.4
SimOCT_Flat_bestfit-Sample6_DMI_F1.csv	0	101.2	101.2	0	96.8	96.8		0	101.2	101.2		0	0	0													467.571	460.407	7.16427
SimOCT_curved_sameoriginal_Bestfit-Sample6_DMI_F1.csv	0	101.2	101.2	0	96.6442	96.6442		0	105.6	105.6		0	4.4	4.4
SimOCT_Flat_OriginalLine-Sample6_9cycles_F1.csv	0	118.8	118.8	0	114.4	114.4		0	114.4	114.4		0	4.4	4.4													538.727	536.948	1.77878
SimOCT_curved_OriginalLine-Sample6_9cycles_F1.csv	0	118.8	118.8	0	114.4	114.4		0	118.8	118.8		0	0	0
SimOCT_Flat_bestfit-Sample6_9cycles_F1.csv	30.8	110	79.2	30.8	105.6	74.8		39.6	118.8	79.2		8.8	8.8	1.42109e-14													520.653	512.412	8.24157
SimOCT_curved_math_Bestfit-Sample6_9cycles_F1.csv	30.8	110	79.2	30.8	105.6	74.8		39.6	114.4	74.8		8.8	4.4	4.4
SimOCT_Flat_OriginalLine-Sample5_DMI_F1.csv	0	101.2	101.2	0	96.8	96.8		0	101.2	101.2		0	0	0													511.36	508.566	2.79389
SimOCT_curved_OriginalLine-Sample5_DMI_F1.csv	0	101.2	101.2	0	96.7611	96.7611		0	105.6	105.6		0	4.4	4.4
SimOCT_Flat_bestfit-Sample5_DMI_F1.csv	0	101.2	101.2	0	96.8	96.8		0	105.6	105.6		0	4.4	4.4													511.789	503.746	8.04315
SimOCT_curved_math_Bestfit-Sample5_DMI_F1.csv	0	101.2	101.2	0	96.8	96.8		0	105.6	105.6		0	4.4	4.4
Sample9_DMI_F1.csv	54.1823	129.8	75.6177	54.1239	125.342	71.2177		61.6	118.8	57.2		7.4177	11	18.4177		58.5288	129.927	71.3984		4.34646	0.127202	-4.21925
B2S5_T1_F1.csv	4.45841	90.823	86.3646	4.45841	86.423	81.9646		0	74.8	74.8		4.45841	16.023	11.5646		5.29239	88.3107	83.0183		0.833983	-2.51235	-3.34633
B5S1_T1_F1.csv	0	40.2814	40.2814	0	36.154	36.154		0	26.4	26.4		0	13.8814	13.8814		0	39.1949	39.1949		0	-1.08648	-1.08648
B5S9_T1_F1.csv	0.272566	47.0566	46.7841	0.272566	43.0265	42.754		0	22	22		0.272566	25.0566	24.7841		0.410111	43.4523	43.0422		0.137545	-3.60436	-3.7419					Madian_Error of Depth II	Madian_Error of Depth I		Max_Error of Depth II	Max_Error of Depth I
Sample1_9cycles_F1.csv	60.0814	105.405	45.3239	60.0814	101.005	40.9239		70.4	110	39.6		10.3186	4.59469	5.72389		52.0646	95.7903	43.7257		-8.0168	-9.615	-1.59821					8.74159	4.59469		46.3558	25.0566
Sample1_DMI_F1.csv	42.6761	95.5735	52.8973	42.6177	91.115	48.4973		0	96.8	96.8		42.6761	1.22655	43.9027		56.029	92.5875	36.5585		13.3529	-2.98592	-16.3388
Sample2_9cycles_F1.csv	24.1221	74.5664	50.4442	24.0637	70.3221	46.2584		22	83.6	61.6		2.12212	9.03363	11.1558		26.833	74.152	47.319		2.71088	-0.414322	-3.1252
Sample2_DMI_F1.csv	14.115	66.6619	52.5469	14.0761	62.2425	48.1664		22	70.4	48.4		7.88496	3.73805	4.1469		16.4045	65.7545	49.3501		2.28941	-0.907417	-3.19683
Sample5_9cycles_F1.csv	57.2584	115.568	58.3097	57.2584	111.168	53.9097		66	114.4	48.4		8.74159	1.16814	9.90973		61.5167	115.222	53.7051		4.25831	-0.346363	-4.60467
Sample5_DMI_F1.csv	40.1646	102.427	62.2619	40.1646	98.0265	57.8619		0	101.2	101.2		40.1646	1.22655	38.9381		43.6866	101.337	57.6499		3.52203	-1.08997	-4.612
Sample6_9cycles_F1.csv	37.7504	118.138	80.3876	37.7504	113.738	75.9876		0	114.4	114.4		37.7504	3.73805	34.0124		44.8779	120.866	75.9878		7.12746	2.72764	-4.39982
Sample6_DMI_F1.csv	20.5398	102.816	82.2761	20.5398	98.4159	77.8761		0	101.2	101.2		20.5398	1.61593	18.9239		22.5171	101.18	78.6633		1.97725	-1.63558	-3.61283
Sample9_9cycles_F1.csv	46.3558	124.173	77.8177	46.3168	119.735	73.4177		0	114.4	114.4		46.3558	9.77345	36.5823		46.5379	114.909	68.3714		0.182129	-9.26414	-9.44627
	Column B is a copy of the results of De- and Remineralization_V3 algorithm processed the simulated OCT frame, which measured the average of Zone II depth for all points along the tooth surface as the depth indicated by the black arrow labeled in "Col3_Sample9_DMI_F1-Labeled.png"	Column C is a copy of the results of De- and Remineralization_V3 algorithm processed the simulated OCT frame, which measured the average of Zone I depth from the surface for all points along the tooth surface as the depth indicated by the green arrow labeled in "Col3_Sample9_DMI_F1-Labeled.png"	Column D is a copy of the results of De- and Remineralization_V3 algorithm processed the simulated OCT frame, which measured the average of Zone I depth from the interface of the zone (II) for all points along this interface as the depth indicated by the purple arrow labeled in "Col3_Sample9_DMI_F1-Labeled.png"	Column E is a copy of the results of De- and Remineralization_V3 algorithm processed the simulated OCT frame, which measured the same as Column B but after frame alignment.	Column F is a copy of the results of De- and Remineralization_V3 algorithm processed the simulated OCT frame, which measured the same as Column C but after frame alignment.	Column G is a copy of the results of De- and Remineralization_V3 algorithm processed the simulated OCT frame, which measured the same as Column D but after frame alignment.		Column I is a manual result that measured the same as Column B or E from the average line profile of the simulated OCT frame.	Column J is a manual result that measured the same as Column C or F from the average line profile of the simulated OCT frame.	Column K is a manual result that measured the same as Column D or G from the average line profile of the simulated OCT frame.		Column M is the absolute difference between Columns B and I.	Column N is the absolute difference between Columns C and J.	Column O is the absolute difference between Columns D and K.
depth_II : Is the average depth of the inter and intraprismatic zone (from the surface to the interface of inter and intraprismatic zone) as the depth indicated by the black arrow labeled in "Col3_Sample9_DMI_F1-Labeled.png".
depth_I_fromSurface : Is the average depth measured from the surface for all points along the tooth surface to the interface separating zone I / sound area as the depth indicated by the green arrow labeled in "Col3_Sample9_DMI_F1-Labeled.png"
depth_I: Is the average depth measured from the interface separating Zone II / Zone I for all points to the interface Zone I / sound area as the depth indicated by the purple arrow labeled in "Col3_Sample9_DMI_F1-Labeled.png" depth_I= depth_I_fromSurface - depth_II

## Sheet: Manual(Chew)_Sample9_DMI_F1
0	0.006631	0.013262	0.019893	0.026524	0.033155	0.039786	0.046417	0.053048	0.059679	0.06631	0.072941	0.079572	0.086203	0.092834	0.099465	0.106096	0.112727	0.119358	0.125989	0.13262	0.139251	0.145882	0.152513	0.159144	0.165775	0.172406	0.179037	0.185668	0.192299	0.19893	0.205561	0.212192	0.218823	0.225454	0.232085	0.238716	0.245347	0.251978	0.258609	0.26524	0.271871	0.278502	0.285133	0.291764	0.298395	0.305026	0.311657	0.318288	0.324919
0.00441358	17.9414	19.375	14.8086	12.0508	17.3711	5.52344	10.2422	8.39844	11.0078	11.5352	5.32031	10.7109	10.0664	11	19.8633	20.9727	10.1914	9.35156	11.9414	8.57031	11.8906	9.29297	12.6055	9.375	9.60547	5.92969	9.16016	7.36719	7.26562	7.90234	5.28125	21.8789	13.6562	9.51562	12.0938	6.91797	22.2695	19.5195	15.9375	10.8164	14.9648	9.51562	11.293	17.5039	10.3086	19.2969	5.52344	7.90625	7.01953
0.00882716	28.9336	30.1016	23.0234	23.2969	15.6055	17.0586	14.6797	18.5156	21.125	20.418	19.7109	23.8125	21.5039	8.77344	20.9062	25.5781	11.7109	16.6523	13.4219	16.8984	18.8125	15.9727	19.3789	12.3281	24.0586	14.7422	20.1172	11.9453	13.3164	14.5195	8.92188	29.418	20.3906	18.8281	20.0703	21.7617	29.9336	28.5625	26.0664	15.5078	22.7344	14.7695	18.8047	21.7852	20.1211	25.1211	24.5195	18.0898	21.9453
0.0132407	31.8672	32.8125	26.6289	20.625	22.0742	22.6797	13.3711	16.6367	23.3086	21.5273	22.9688	27.6445	26.5977	24.0664	15.9336	16.1367	14.0312	20.2148	12.1562	21.5469	24.9414	13.5469	27.3867	21.7617	29.6172	23.7891	20.3906	19.3906	22.457	22.9141	16.9414	29.0625	21.5352	23.8516	24.4766	28.4414	30.1172	28.5117	25.207	21.2891	18.6445	17.0977	9.49609	14.0039	20.3906	29.2227	31.6016	13.9727	28.8477
0.0176543	29.1602	32.2188	27.1328	20.8164	28.5664	27.9297	28.2852	27.4375	24.7852	18.7344	18.2266	18.9414	25.2852	24.1445	13.1953	17.8438	22.1172	26.0586	17.7617	21.2734	24.668	24.9883	28.0547	28.6992	29.2812	29.4727	14.7188	19.4883	24.168	29.1719	25.3828	29.5391	25.4688	23.0391	25.207	28.9336	29.7148	23.1992	17.1836	24.4805	13.1641	27.7266	28.2227	18.2031	19.125	24.3555	31.1914	28.8828	27.9219
0.0220679	31.625	28.3164	29.2891	28.0664	30.5625	28.8438	31.4883	32.5273	29.4688	22	25.8516	25.5391	21.0977	25.8086	19.4766	23.0977	25.0664	27.2383	25.207	17.5	6.13672	23.7695	22.9414	29.2148	18.6719	29.5742	14.4023	22.6406	7.36719	24.1719	25.3789	31.418	15.3281	18.2891	25.9375	30.5938	32.5703	26.8633	22.4922	23.2188	22.168	30.3203	30.1875	22.668	19.1094	21.0312	23.9844	29.1602	31.3984
0.0264815	31.9531	29.6445	19.8008	30.5	31.418	19.4844	29.8242	29.418	26.0586	13.5	20.6797	15.2695	22.332	26.6055	27.6211	19.9766	20.5312	24.6133	28.1562	16.3281	30.3477	24.3398	31.2305	24.5352	22.7695	28.5312	24.793	25.3398	26.1211	23.0352	26.1055	31.6328	31.3672	21.5625	26.8672	32.957	32.4023	28.3203	20.0312	20.5938	24.4883	27.7148	29.7734	5.37891	28.1094	30.082	20.3828	24.2188	30.5078
0.0308951	29.0391	10.375	28.4492	32.0078	28.6719	21.8438	22.4297	27.2656	32.3945	27.5312	31.9492	32.9102	29.6641	23.8438	28.8828	27.6445	21.2891	30.5469	29.7852	28.5195	29.957	31.6992	28.9219	31.4453	29.4883	31.0703	16.6719	22.8555	27.6641	28.7852	25.5664	27.0391	36.0742	26.7852	24.418	29.4258	32.6797	30.5742	26.6367	19.6406	28.0859	30.4766	33.9961	28.8086	29.0703	30.0078	26.5273	19.5625	21.3984
0.0353086	27.1289	28.293	13.7695	30.4609	20.3633	15.3086	29.7461	31.9727	32.7461	29.0391	30.0234	33.6953	31.418	11.9609	24.5039	18.7773	21.1172	32.4883	31.3008	29.7734	20.7344	28.207	26.3086	30.4766	31.3086	31.832	26.0586	16.043	31.8672	33.0352	29.6758	21.4141	31.7305	34.3633	27.2578	27.543	26.1758	25.3438	22.8711	22.9023	28.3359	28.5508	26.7305	24.3555	22.0664	32.7656	31.9805	30.6094	26.3906
0.0397222	27.8594	18.9922	32.3164	19.8477	21.8086	-10.0469	27.1289	24.5039	12.6211	24.5156	30.8672	28.2109	17.6719	32.0391	32.7383	25.9688	22.0742	28.8906	30.0352	27.2578	19.0352	23.3281	23.6445	28.4609	33.7266	29.8047	23.5469	24.0156	30.1289	30.9727	30.8828	31.5742	20.6055	32.6797	26.4414	23.5508	29.7383	31.2891	33.2227	16.8789	24.6953	22.0977	32.1367	37.3398	30.1484	26.0156	32.8867	33.4375	28.6133
0.0441358	25.9727	25.5469	32.9766	32.332	31.5586	16.3711	26.9258	31.4766	32.1953	34.7266	33.9805	27.6172	33.0586	36.5234	32.4375	14.1836	29.0938	27.8086	20.8711	25.2695	23.7188	28.1367	27.2852	29.918	27.8281	30.9453	23.5469	19.9961	28.5078	15.6914	28.2305	26.8203	22.4297	22.4414	23.9961	31.0273	31.1914	32.3203	31.9609	29.9727	24.2305	20.3984	31.9531	34.3945	34.5273	22.957	28.6055	28.543	26.6797
0.0485494	25.6406	26.2891	31.2109	36.6484	32.957	24.2305	28.1055	34.9648	37.6602	36.2617	30.6602	27.6914	31.5039	33.5938	25.6367	15.9219	29.4297	28.7734	27.875	27.1289	18.3281	28.2812	31.1641	26.9141	32.1602	30.8281	32.7422	31.332	25.7305	20.0977	20.6719	26.7773	24.4336	20.707	31.8906	33.2305	30.6133	25.2188	16.0703	28.6914	23.0781	24.0938	22.7266	11.8906	29.2656	22.2305	28.6602	25.7695	22.625
0.052963	31.6055	22.6055	25.6016	34.0938	24.6094	31.7578	25.1289	34.1523	36.6562	32.8438	18.6133	14.2227	27.6562	32.1875	24.8359	21.1289	23.7266	32.6172	32.4531	27.1445	24.5664	27.207	29.5781	30.1172	34.582	31.1641	32.4648	37.0977	36.0312	30.3906	28.8164	29.1758	25.6602	18.5586	29.0234	32.5742	29.0547	23.1094	22.168	21.7305	24.4414	30.2891	28.9727	27.4961	12.6016	26.1641	25.0664	29.3125	32.3945
0.0573765	25.8125	21.1562	22.2773	17.8281	32.6797	29.5664	28.7109	31.2344	32.207	24.6133	22.9648	26.5977	29.6484	33.8906	31.7266	26.3047	14.5352	22.3828	19.3867	28.5	24.1836	25.9609	29.0977	32.9766	33.3477	33.5	27.5664	36.0117	34.9453	29.4414	27.5039	22.5508	19.5	22.8164	18.9062	28.2266	27.6367	17.2969	19.8867	6.33984	24.4531	32.4961	30.0508	23.2617	25.7188	29.6289	28.0195	26.2734	34.457
0.0617901	30.9883	15.5703	27.8359	31.832	32.7852	31.6602	31.1133	29.7422	28.8203	22.2695	28.3398	30.9375	20.0586	30.0508	33.1758	28.1875	23.4609	29.1836	30.5742	25.0234	19.4453	25.2969	24.3516	31.9336	32.3789	32.8867	21.3125	32.043	30.7031	24.6094	20.1953	5.00391	28.5156	20.0703	20.875	25.4414	27.0781	29.4727	24.8047	17.5938	25.0703	29.4883	30.1211	12.7852	27.3984	26.1484	30.5391	17.8086	30.6602
0.0662037	31.3672	31.7539	24.4844	30.0352	26.3867	29.7812	29.9453	27.9453	12.8555	20.0859	29.5352	32.8945	27.8633	24.6016	29.3672	27.4805	13.5234	27.8164	29.5273	31.6289	26.8477	19.4766	14.8789	28.8203	30.3828	33.0547	22.2188	30.3945	29.3672	19.8945	24.3008	20.2344	26.7578	26.3711	23.6602	20.0469	27.9258	32.3359	27.7578	23.0859	24.4062	18.8477	25.1328	9.45703	23.1094	23.7383	29.5781	26.5117	23.293
0.0706173	28.5234	31.6406	26.3984	22.3008	16.9258	19.1289	24.3242	26.5938	28.1836	25.8984	24.1172	30.9141	28.0312	28.2422	27.2656	21.7852	23.6289	19.3789	22.5508	30.9609	25.4414	17.9023	16.3477	25.4648	26.3359	29.6484	28.2852	26.7461	26.8008	23.2852	6.32812	20.6641	22.0156	22.4062	14.7109	13.6289	26.5195	24.8594	1.32031	23	11.4062	20.832	18.957	15.0703	13.4219	29.8984	21.7617	28.5273	18.8945
0.0750309	20.3789	15.6289	24.6016	18.2734	23.9297	20.3867	14.2969	18.2852	21.6914	21.5625	11.4102	25.7188	28.793	31.8828	31.3438	23.3555	11.1641	15.6445	16.5742	25.8438	22.0195	24.25	20.8242	24.1289	23.2148	17.5234	23.9883	19.9883	21.5938	22.8125	14.5898	7.32422	26.0742	24.3125	24.2422	25.1055	23.8789	10.9375	20.7148	17.5156	20.1055	20.0312	24.5508	18.1758	22.7656	29.2773	28.375	24.3477	18.0898
0.0794444	24.3008	24.7852	21.1055	23.4531	11.4844	27.332	21.3164	24.1758	23.1719	23.9492	22.2188	10.5586	24.6289	28.5273	28.3594	22.9414	20.5156	19.9805	13.6055	23.9141	17.0859	25.6445	22.1328	20.2617	20.0977	15.3281	20.4727	19.918	15.7812	17.9141	18.0977	19.5352	21.6484	27.2305	26.8242	26.9531	22.6719	17.8281	17.8242	24.2773	6.83203	12.7969	20.7188	15.8633	25.375	24.4102	28.6055	22.6445	12.6055
0.083858	17.6484	18.9336	22.2812	20.9922	19.793	22.6211	25.2891	24.8438	27.8164	27.1016	25.6562	16.6602	22.7539	23.6016	21.4414	24.5273	10.2305	23.4062	18.25	22.2109	20.9766	26.1914	23.3906	10.9766	13.8398	22.4414	21.9961	14.5508	25.0312	26.4297	20.7344	23.7461	4.17188	21.0508	19.6484	22.2812	21.4805	21.5898	20.6406	16.6133	12.0469	22.9766	24.0039	5.46484	21.6875	18.918	21.2383	23.0938	16.2852
0.0882716	9.46875	15.0938	15.5898	20.9258	7.29688	16.4062	23.1406	19.9883	24.9336	22.668	14.7578	20.8047	24.1172	24.8828	24.5898	27.1914	26.2695	24.7148	14.9727	13.707	24.2969	27.457	23.3242	15.0625	16.6641	-3.32031	20.5508	21.082	25.7461	26.1992	19.4922	23.6406	13.0469	18.0469	18.0977	13.6719	20.5391	22.0273	21.9141	17.4492	7.64844	19.6289	19.9258	14.2578	11.4922	20.0586	12.4141	18.1367	13.625
0.0926852	15.668	15.3789	24.5078	23.8672	10.3438	10.5977	18.293	16.25	21.5039	18.0156	21.1211	20.5781	18.8125	24.2148	25.4609	23.1562	27.5742	22.6953	17.5078	22.2148	21.0547	26.0195	20.8672	18.5469	11.457	14.7461	17.3906	20.1758	17.957	22.5	23.5859	17.0898	15.7578	23.2383	25.4648	22.1992	20.1797	22.0352	22.0508	18.4414	18.8281	16.8555	16.4922	14.5508	19.4023	12.875	17.5742	13.2695	7.11328
0.0970988	16.3867	5.71484	24.6406	19.2188	10.7109	9.92578	6.52344	17.9297	22.4062	22.5117	21.4258	20.8359	6.15625	19.5977	20.4336	10.8164	20.2344	18.0352	14.2734	24.0742	-4.22266	21.0234	18.0664	14.4297	19.9336	16.0742	13.1562	9.16016	23.5273	14.5352	21.6797	14.4258	20.9219	15.9375	21.9688	22	17.0508	20.8203	21.3789	20.25	19.8945	21.5938	13.5195	18.0352	12.3086	15.4688	8.08203	5.01172	16.9648
0.101512	5.6875	1.32031	11.8906	14.793	4.71484	9.35156	21.7266	20.6875	19.7266	20.2188	20.4219	19.4023	19.9414	20.4961	18.1602	18.1758	18.9453	18.3281	15.7539	2.31641	14.6367	12.7227	17.1484	15.8203	20.2773	21.5859	19.7266	17.2031	26.6484	24.1602	14.1016	15.2695	17.1641	18.4492	15.668	4.13281	18.4453	20.2734	16.9141	22.1602	22.6758	17.6602	13.8828	23.4492	17.0664	18.418	15.2656	16.4219	22.1719
0.105926	17.418	16.4219	12.6055	16.3789	5.01172	9.69922	16.1953	20.2734	18.7539	-3.05859	4.80859	15.0703	22.3047	23.2852	16.1562	19.4766	18.5586	18.2188	17.082	21.3047	11.7188	14.8867	18.7969	11	18.4883	21.1562	20	-3.32031	22.4805	23.8477	13.125	2.69922	14.0547	18.3008	20.0195	15.0039	19.4258	13.3281	14.957	20.0547	21.7617	20.8477	18.1172	19.0352	20.8633	9.28516	12.8711	12.9375	17.0547
0.110339	-22.3516	16.5156	20.1992	16.1875	12.1562	15.043	14.4297	13.2734	12.9609	15.7539	16.7344	20.4961	22.3711	22.0508	18.2969	13.7305	19.7969	20.4688	16.2227	16.2266	19.082	19.0312	22.3438	14.6016	15.6953	20.1289	17.4453	16.2812	13.4102	17.3242	17.5586	14.4219	6.90234	1.79688	5.79688	16.0781	15.4219	-1.82031	16.6719	18.1914	18.6602	18.7695	15.3125	10.7539	15.1836	7.02344	-2.35156	6.73438	11.1406
0.114753	16.4336	16.1875	21.7695	15.1484	16.9883	17.6602	20.3672	19.0586	12.332	15.2148	19.7461	19.7539	19.5312	18.6055	16.5156	14.8945	17.2969	16.7852	6.10547	10.5938	17.793	20.8828	19.457	16.1445	10.5469	18.4414	14.793	16.7891	17.2656	-0.984375	15.375	13.7695	8.71875	1.1875	13.6016	16.0781	18.3984	-3.71875	16.6406	18.5352	16.7461	12.8945	7.64844	6.4375	6.61328	5.03516	15.7266	11.543	17.0547
0.119167	14.957	14.5977	14.7227	11.8906	17.2695	18.6016	19.6328	20.6523	19.5273	18.6602	20.0312	13.6797	14.3164	18.9414	18.1133	9.74219	17.625	14.0508	16.4453	19.7891	17.1641	13.5	8.05078	17.9766	6.00391	12.2578	6.59766	10.625	16.7734	13.2383	7.51562	6.67969	13.9727	4.71484	4.75781	15.5898	15.9531	6.95703	13.8281	18.5352	14.7734	5.4375	1.24609	-1.01562	10.5586	11.2734	15.2422	19.4023	20.5508
0.12358	18.5703	10.5977	18.8594	20.3125	13.7461	12.7227	17.3594	16.0039	21.3203	22.6875	18.9492	13.5156	17.7344	20.7148	22.6289	16.7539	18.0469	16.3672	15.4453	20.8047	19.6484	13.7656	11.8516	11.5547	14.7305	8.82812	11.2891	11.9688	15.8281	19.0898	19.9297	7.56641	16.0273	10.6562	12.3828	8.09766	15.3281	-0.984375	7.11328	12.1562	15.918	4.47656	9.125	8.65625	9.92578	11.668	-7.03906	21.7422	20.4844
0.127994	19.4297	17.1055	11.9219	14.7773	15.9062	15.1484	10.9922	12.2461	16.543	18.0156	5.6875	15.5195	13.8789	18.4258	21.7383	19.8516	5.32812	11.832	10.6562	16.8945	15.8672	16.7812	16.1133	14.6562	8.57031	7.95312	12.0234	14.0508	16.7734	18.9375	18.2266	11.5625	13.6016	6.4375	7.51562	13.3711	12.8398	6.64062	15.4219	16.1758	11.2188	12.6328	17.6992	16.0078	8.28125	14.2227	13.3828	18.1562	20.3242
0.132407	13.6719	16.957	15.6055	14.8164	17.8945	18.1445	8.93359	8.98438	13.125	10.8672	15.0938	18.918	17.0117	17.7539	19.7852	19.5234	15.4883	12.457	5.00391	8.3125	10.2617	13.7773	13.9727	17.0859	4.46875	12.9922	13.957	17.4492	17.0586	13.8398	2.80469	14.2969	-0.648437	-7.30078	12.832	14.4219	8.52734	8.80859	13.7227	16.5742	6.69141	9.26172	16.6797	18.6445	8.52734	11.3711	15.6914	16.3984	19.9258
0.136821	9.125	7.69141	16.4062	17.3594	16.1484	17.4922	12.7227	6.94141	11.1797	11.543	11.5625	15.6328	12.4414	12.457	14.8164	15.4297	17.1211	10.332	15.1602	8.08203	15.0781	13.7109	1.30078	12.1602	2.31641	11.3477	17.0469	17.3516	18.2266	7.11328	10.7656	13.1289	8.65625	11.668	8.96484	8.63672	5.14453	13.1367	13.2148	10.5352	13.0742	8.37109	13.2109	17.2812	-3.05859	10.4883	5.71094	18.0156	17.6875
0.141235	14.9141	15.457	3.32812	14.9258	11.4102	13.7188	10.9102	15.7539	10.8281	7.81641	9.03906	7.98828	7.51562	11.9922	11.3906	10.7031	16.2969	16.4375	17.0859	16.5195	11.4922	9.78516	11.7617	4.28516	15.4922	10.625	15.9062	2.9375	16.2969	13.2383	13.4648	13.5898	4.04297	13.0234	11.4805	-0.046875	11.8711	9.93359	9.90234	11.8516	7.56641	13.2031	11.4844	13.1445	9.0625	4.17969	14.418	9.80078	10.7773
0.145648	11.1797	11.0547	15.8945	11.6484	11.6562	13.832	11.3906	18.0352	15.4297	9.48047	14.793	12.5664	9.125	6.17188	-2.18359	11.668	1.87891	10.1562	14.957	16.8672	13.3164	11.8359	14.375	11.1367	14.9531	13.625	12.4688	12.0938	4.13281	6.67969	15.9375	8.96484	2.24219	10.1172	7.90625	8.55859	7.42188	7.64844	8.26953	0.199219	9.85938	8.48828	-0.046875	7.81641	10.2305	6.90234	10.5273	11.0586	8.41406
0.150062	13.1094	2.27344	10.207	6.94141	-2.18359	15.375	16.1523	16.2266	14.5586	9.87109	10.0273	14.957	9.30469	2.61719	13.8281	16.2812	13.4102	0.703125	13.7969	15.4219	13.5	15.0781	12.8516	14.1523	3.32812	7.9375	10.9102	14.7148	4.80859	11.9023	16.7031	2.27344	4.10156	6.08203	7.95312	11.4688	6.32812	6.32812	11.582	8.89453	15.0859	6.30078	10.7031	14.4258	-12.3516	4.67969	3.22266	12.3125	12.8945
0.154475	11.7227	-2.80859	-1.01562	10.9023	13.7773	5.28125	17.4883	15.5703	14.0664	14.1836	7.58594	3.26953	-2.85938	10.5703	15.2891	17.0977	15.5898	10.5977	12.918	14.6641	15.043	13.3711	12.5586	9.05078	-2.30859	-22.3516	12.0508	15.0117	11.8125	16.4688	17.3281	10.9922	11.4805	2.9375	-10.0469	3.83984	6.91797	9.43359	10.2773	13.3984	15.6289	13.3594	11.9922	13.3281	11.6641	10.7656	7.95312	8.29297	10.9922
0.158889	5.60547	9.0625	4.17188	4.17969	11.8047	14.0039	12.5039	14.5703	14.4805	15.2305	8.98438	-4.02734	6.25	8.55859	13.4922	11.9688	17.2812	13.2305	11.668	12.9375	11.8359	15.9531	8.64453	0.765625	-2.18359	-10.0469	12.8008	12.8945	5.97266	15.0703	15.793	15.3164	14.7266	8.64453	2.50391	1.46875	6.73438	4.53125	1.94531	11.6484	12.5938	13.3359	8.28125	5.71094	13.7578	10.5938	14.6914	12.8242	12.1875
0.163302	4.57812	9.14844	9.99609	13.3164	2.87109	7.19141	14.3516	14.5625	12.4062	11.4336	4.35156	2.39062	7.19531	15.0625	16	9.03906	17.6641	8.28125	7.01953	10.0273	4.71484	12.7227	-5.44922	2.39062	-3.71875	-5.10938	16.1758	10.4531	6.93359	14.4219	11.7383	16.8477	12.4062	10.4844	-2.18359	2.92578	10.4531	2.31641	9.05078	6.54688	11.2461	11.7383	8.98828	8.39844	10.1562	-7.03906	16.8242	14.2969	13.3672
0.167716	11.5625	7.25781	11.5977	14.0117	10.6328	11.0898	11.5352	9.13672	9.92578	11.8555	9.49609	-4.22266	4.47656	14.2305	15.5156	8.09766	16.3906	-4.22266	6.17188	6.91797	4.47656	6.78516	7.01953	-6.33203	5.26562	4.24609	13.0234	18.6797	16.832	14.1367	5.61328	13.5078	12.418	7.85547	-2.35156	6.91797	10.4102	4.13281	11.9922	8.92188	5.39844	11.543	8.41406	3.36328	-5.36328	1.87891	12.1133	11.4922	10.9492
0.17213	10.5	10.1172	9.33984	5.32812	13.7422	16.0508	12.6055	12.8008	10.7109	10.4297	13.7578	9.92578	6.64453	10.8047	8.33594	8.08203	13.6562	4.10156	-2.18359	5.60547	12.1445	8.95703	-3.32031	5.93359	6.37109	7.4375	11.4805	16.8555	15.6484	11.0156	12.9141	1.62891	15.6484	6.27344	10.2188	12.1758	10.1133	8.52734	1.33984	9.59375	11.1406	1.1875	-0.648437	5.52344	3.66797	-2.80859	10.9023	10.375	5.46484
0.176543	-15.3633	9.03906	14.0391	13.0664	11.9414	16.0898	13.7148	0.65625	4.10156	-12.3516	6.68359	9.01562	11.4961	9.59375	8.52734	14.0859	14.2383	12.8008	-6.33203	8.80469	14.5898	8.57031	-2.18359	2.76562	12.6211	6.03125	4.63672	9.73047	10.3555	9.43359	10.8438	-0.648437	15.4219	8.69922	15.3398	13.707	10.9258	10.1172	7.81641	9.51562	7.21484	7.14062	4.74219	1.8125	9.91016	2.76562	11.0156	8.52734	2.87109
0.180957	9.65625	-1.38281	14.4648	15.1641	11.8125	11.4805	13.957	10.3828	15.4688	9.33984	5.32031	12.1055	11.7969	-2.30859	10.8281	15.4297	15.7383	13.7109	4.63672	10.668	9.18359	8.39844	11.6875	9.03906	15.6836	13.0547	6.67969	3.93359	10.7852	12.3281	-3.32031	9.71484	1.16797	7.38281	10.9102	1.46875	11.9453	-1.70703	7.69141	6.00391	5.60547	4.3125	6.90234	1.33984	6.30078	1.62891	5.04297	4.88281	-1.70703
0.18537	6.03125	-0.738281	12.0234	14.2383	5.66797	8.23438	8.26562	4.91406	13.1758	8.58594	7.69141	14.3359	13.1328	6.46094	9.29297	11.0625	15.082	10.0664	9.82031	13.5469	14.375	4.04297	6.48438	15.8828	14.3984	14.168	13.5	6.4375	12.8828	14.4766	5.85156	10.3281	13.4258	-0.738281	4.19922	10.5703	8.01562	8.53125	11.3398	6.22266	9.85938	1.62891	9.03906	3.93359	7.64844	8.01953	6.46094	-11.2109	-1.21094
0.189784	7.70312	3.53516	-0.769531	4.13281	1.16797	-2.80859	-3.77734	8.75	10.207	12.6602	15.1836	15.8828	7.80469	4.98047	8.63672	9.44531	11.9336	8.80859	10.7031	14.7578	11.4258	2.80469	7.21484	13.3281	9.38672	14.4102	9.49609	7.21094	9.48047	8.69922	2.76562	4.3125	8.28125	13.2344	12.8047	12.3125	13.6797	11.8789	10.7773	10.9023	4.67969	-4.28906	5.81641	4.35156	7.80469	10.0273	12.9766	5.19922	3.21094
0.194198	12.0938	8.98828	1.94531	10.4844	7.48828	3.41016	-0.3125	11.2734	15.8711	14.8555	15.9609	15.4336	5.97266	-2.18359	5.63281	7.01953	9.53906	9.0625	8.09766	11.4922	4.67969	8.71875	12.3672	4.3125	10.7344	10.5977	8.5	2.07422	-2.85938	8.3125	13.3633	5.25781	-0.648437	15.375	16.5547	14.7305	12.4609	10.7539	8.32812	8.69922	2.27344	1.46875	7.63672	1.79688	8.29297	5.60547	12.8477	10.3281	7.89453
0.198611	11.1133	10.9375	0.226562	11.0898	10.9023	4.10156	4.13281	9.55859	13.7969	13.5469	12.5938	9.56641	-2.48438	-5.44922	4.50391	2.27344	8.53125	8.77734	2.69922	6.27344	6.03125	11.332	13.3984	8.78906	10.9102	10.6445	3.53516	-11.2109	-2.85938	10.3945	11.457	-1.28125	7.36719	11.9922	15.9102	14.0859	-5.19141	3.71094	8.51172	2.80469	2.96094	7.25781	9.05859	2.69922	8.58594	-6.33203	10.4375	9.49609	6.42188
0.203025	1.53906	8.17578	4.63672	7.90234	3.51562	1.79688	6.24609	1.32031	7.02344	10.2617	8.17969	-2.35156	-0.648437	1.16797	2.27344	9.45703	-4.5	3.41016	-3.05859	4.49609	4.57812	10.9648	11.5117	8.95703	-0.648437	10.8281	-2.35156	-0.257812	-2.85938	6.95703	0.152344	5.28125	10.8164	8.04688	4.10156	-5.19141	6.91797	4.49609	3.51562	6.59766	5.25391	8.37109	10.9102	2.27344	8.41406	-10.3125	7.49219	7.23438	2.60156
0.207438	6.25	8.51172	5.00391	1.74609	-3.05859	6.13672	-12.3516	8.98828	11.2031	4.88281	-0.984375	-0.707031	8.09766	9.98828	-13.3203	6.67969	8.01562	6.66406	-0.769531	4.24609	5.60547	4.81641	3.16406	7.92578	1.16797	-2.80859	2.39062	-5.82031	1.62891	10.7539	4.89062	6.66406	8.98438	6.08203	7.69141	6.93359	-3.21484	3.53516	-0.738281	-2.48438	3.53516	3.53516	5.97266	7.50781	-4.71875	7.55859	-0.769531	8.64453	8.17578
0.211852	2.49219	0.226562	-3.32031	2.76562	2.25781	9.01172	10.0352	7.25781	5.76172	2.02344	-2.09766	-4.02734	10.1211	5.28125	6.42188	12.0352	9.0625	13.582	10.6328	5.63281	-0.503906	-3.21484	5.85156	7.02344	5.81641	2.76562	-2.30859	-4.5	1.24609	6.69141	5.6875	8.65625	4.98047	-2.18359	4.24609	-0.621094	-0.046875	3.36328	1.48438	0.226562	-8.37109	-1.67188	-0.738281	-12.8086	11.4102	8.64453	-15.3633	-0.984375	-2.18359
0.216265	9.29297	5.26562	2.80469	6.46094	1.32031	-1.01562	8.02344	-1.01562	5.92969	9.96875	4.53125	3.71094	10.207	7.9375	12.625	12.0234	5.63281	13.5195	12.9922	-5.19141	-9.80078	-1.82031	6.05078	10.3555	5.61328	-0.503906	-2.18359	-10.0469	-5.82031	-2.80859	2.96094	11.4219	-3.66016	-1.38281	0.503906	-3.32031	6.48438	-1.38281	1.46875	1.24609	-16.332	-12.3516	4.80859	8.625	5.16797	2.75391	7.89453	-0.738281	5.03516
0.220679	10.1523	8.58594	1.32031	-0.648437	-1.48828	2.92578	-3.66016	0.027344	11.5234	11.8438	5.52344	6.48438	5.55078	8.04688	10.375	8.16016	1.99219	9.0625	6.32812	5.00391	2.02344	-0.707031	1.03125	10.125	5.62891	7.90625	6.97656	-15.3633	-12.3516	2.80469	7.02344	9.64844	7.07812	0.65625	0.199219	5.01172	5.01172	-0.648437	2.13672	0.152344	-1.82031	-0.203125	7.95312	10.8672	3.77734	2.61719	6.54688	2.39062	6.05078
0.225093	4.63672	2.96094	7.32422	7.34375	-0.046875	1.24609	-5.44922	-0.503906	9.625	9.75781	2.49219	7.09766	1.24609	4.17188	6.78516	-0.394531	5.52344	13.7109	5.08203	-22.3516	-7.72656	7.64844	-2.85938	6.52344	-4.02734	10.3086	11.457	5.28125	5.03516	10.4023	10.5586	3.26953	8.51172	7.32422	5.51562	-10.0469	-5.10938	3.07422	0.910156	2.25781	1.32031	3.21094	8.29297	9.29297	9.16016	4.19922	-19.3438	6.89453	10.2773
0.229506	4.67969	5.37109	4.53125	4.81641	2.96094	1.24609	5.19922	7.51562	7.64844	9.55859	0.828125	2.66016	4.10156	-7.03906	3.53516	-1.97656	10.3398	15.2539	7.29688	8.28125	1.16797	6.25	0.199219	1.48438	0.027344	3.41016	7.38281	6.89453	6.90234	13.5195	13.3398	0.765625	2.27344	2.69922	1.32031	4.55078	4.19922	5.55078	-2.30859	5.16797	-0.203125	2.49219	5.28125	6.13672	8.23438	8.85547	7.95312	7.95312	9.86328
0.23392	4.01172	-1.21094	10.3828	10.2617	3.32812	5.51562	10.3203	10.5117	6.25	11.5703	7.30859	0.65625	1.24609	2.02344	5.60547	-2.44141	6.61328	10.7461	6.00391	6.85547	-1.67188	-0.648437	-3.32031	2.9375	-2.18359	-2.30859	9.85938	8.44531	9.08984	11.2344	10.5742	0.152344	-13.3203	-0.074219	1.32031	1.99219	1.24609	-15.3633	5.92969	6.94141	-4.22266	-1.48828	-6.22266	1.87891	7.80469	9.01562	10.918	8.98438	5.6875
0.238333	4.01172	-5.10938	5.77734	8.96484	4.47656	11.0859	9.18359	4.46875	-3.05859	7.92578	4.43359	9.73828	9.03906	9.91016	7.48047	-6.33203	-4.02734	2.69922	-0.3125	-3.26562	-10.3125	-4.5	-9.34375	4.28516	0.027344	-6.22266	8.61719	12.5898	13.0977	13.2148	6.48438	-5.82031	5.37109	-0.621094	1.24609	2.30078	3.16406	0.503906	6.59766	5.71094	5.04297	-8.37109	0.65625	1.08984	7.23438	5.46484	6.72266	3.54688	-7.72656
0.242747	2.60156	-2.09766	-5.19141	0.527344	5.97266	11.7969	12.4531	6.25	-3.77734	-1.70703	4.35156	9.18359	9.16016	6.89453	3.93359	-1.28125	2.24219	-0.621094	-7.03906	-1.21094	-3.26562	-6.33203	2.07422	-7.30078	-6.67188	-4.02734	-0.3125	6.46094	7.92578	10.668	3.63672	5.63281	6.93359	3.83984	3.92188	5.14453	-8.37109	-7.72656	1.52344	7.9375	3.16406	1.87891	-2.44141	-11.2109	3.32812	4.89062	-6.67188	-10.3125	2.76562
0.24716	4.47656	3.54688	-1.28125	0.65625	-0.203125	6.85547	11.457	3.93359	-3.05859	-7.72656	-5.36328	-12.3516	4.50391	4.71484	7.14062	4.75781	6.66406	4.28516	1.62891	-1.21094	3.16406	-1.38281	-0.648437	-3.26562	-15.3633	-2.18359	-0.648437	-16.332	1.87891	5.77734	2.49219	7.48828	5.25391	6.93359	4.50391	1.30078	2.02344	2.02344	-2.85938	2.76562	-0.203125	-0.503906	2.27344	6.33984	5.39844	-3.05859	2.39062	-3.77734	3.54688
0.251574	2.35938	-4.28906	2.66016	-6.33203	4.46875	-9.34375	1.73047	-2.80859	2.35938	-9.34375	1.16797	9.78906	7.17969	2.07422	4.81641	2.07422	5.39844	6.25	4.75781	-0.046875	-3.32031	2.02344	3.26953	-0.769531	-2.18359	1.79688	-9.34375	-7.30078	6.42188	6.24609	-1.21094	2.25781	9.53516	5.28125	-3.21484	-3.21484	-0.621094	-9.80078	-1.01562	-12.3516	4.53125	4.80859	6.15625	5.3125	3.36328	-0.046875	6.375	6.91797	6.53125
0.255988	4.63672	6.68359	-0.074219	1.79688	-2.85938	3.93359	-3.26562	2.24219	1.33984	-3.77734	2.25781	9.16016	6.23438	-4.5	-4.02734	-9.34375	-7.30078	-6.67188	-0.046875	-0.621094	-4.02734	2.39062	0.320312	6.05078	1.87891	-3.26562	-1.70703	-7.30078	4.3125	5.19922	-1.52344	-6.78906	6.94141	7.69141	-0.738281	-7.30078	-4.28906	-0.046875	4.50391	2.13672	6.52344	4.13281	0.828125	-0.984375	-9.80078	-1.82031	3.93359	6.46094	-0.738281
0.260401	6.22266	6.90234	3.93359	-2.18359	-4.5	1.79688	2.02344	3.77734	2.92578	1.1875	-0.648437	0.320312	-8.20312	-1.67188	2.30078	4.55078	-0.074219	6.30078	-4.28906	-3.71875	4.53125	-6.33203	-5.82031	5.03516	6.28125	-0.3125	-6.22266	-3.05859	1.8125	3.76562	-1.67188	3.22266	-10.0469	0.320312	3.41016	2.61719	1.08984	3.66797	1.73047	4.04297	3.54688	4.25781	-0.503906	-0.257812	-15.3633	-2.48438	-0.738281	-4.22266	4.46875
0.264815	4.04297	3.41016	-3.71875	-0.707031	0.59375	3.83984	1.79688	7.56641	6.54688	-9.34375	-4.28906	-11.2109	-6.33203	-0.046875	1.73047	1.74609	0.703125	3.76562	-0.394531	3.53516	8.65625	-2.18359	1.53906	6.25	6.61328	2.30078	5.81641	-0.738281	0.527344	-1.82031	3.36328	6.93359	4.46875	7.09766	7.01953	3.89062	-2.30859	0.828125	0.527344	-0.621094	-6.22266	3.92188	-6.78906	1.62891	-8.37109	3.31641	2.75391	6.33984	8.12891
0.269228	-0.738281	-1.67188	-3.77734	3.53516	-2.44141	-0.3125	7.01953	8.41406	6.61328	-2.35156	-1.38281	-6.22266	0.65625	4.98047	0.152344	-2.80859	-0.503906	-12.3516	-11.2109	2.76562	2.92578	5.00391	-1.48828	8.80469	1.16797	2.31641	6.24609	6.73438	-0.3125	5.28125	5.97266	3.89062	4.80859	6.27344	6.90234	5.32031	2.60156	-5.36328	0.65625	-0.984375	-0.738281	-2.80859	1.24609	3.51562	-4.22266	2.92578	2.75391	6.64062	7.64844
0.273642	4.19922	-0.3125	4.75781	7.96484	-1.21094	2.75391	6.00391	3.93359	-2.18359	2.39062	-0.621094	2.49219	-3.05859	-4.22266	-9.34375	-0.707031	-2.80859	-0.394531	0.027344	-3.71875	2.27344	3.83984	5.60547	3.93359	-10.0469	3.67969	5.26562	4.28516	-1.70703	-4.02734	-5.19141	2.49219	1.87891	1.62891	6.48438	8.27734	4.35156	1.16797	-13.3203	-12.3516	-0.074219	-1.21094	-4.5	1.30078	-4.22266	0.65625	2.07422	4.63672	6.53125
0.278056	2.39062	-1.01562	4.01172	6.00391	2.87109	5.01172	4.17188	-3.71875	-0.648437	0.828125	2.39062	6.73438	4.49609	-4.02734	-7.30078	-1.38281	-1.21094	2.02344	-11.2109	1.53906	1.99219	5.77734	6.24609	2.35938	-3.66016	-0.046875	7.58203	1.48438	1.53906	4.10156	6.37109	2.66016	1.99219	-11.2109	-6.22266	4.67969	-8.37109	-3.05859	-3.05859	-5.10938	-8.37109	-12.3516	-2.85938	-8.37109	-1.70703	0.59375	6.08594	-9.34375	2.60156
0.282469	-5.44922	0.320312	0.59375	5.4375	1.99219	5.81641	4.24609	1.24609	0.59375	3.41016	6.17188	6.66406	7.90234	3.53516	-10.3125	-7.30078	-2.18359	4.25781	0.226562	-6.67188	-7.03906	4.49609	-3.05859	6.42188	1.52344	-2.80859	7.90625	5.55078	2.66016	-0.3125	2.49219	4.13281	-4.22266	-9.34375	1.79688	-4.71875	0.59375	2.49219	-0.648437	-1.82031	-12.3516	-19.3438	-13.3203	-11.2109	-2.80859	-9.34375	2.25781	4.50391	-13.3203
0.286883	-0.394531	3.07422	-4.22266	-1.21094	2.96094	4.46875	1.32031	-0.984375	2.07422	4.46875	3.16406	-1.01562	4.10156	5.55078	0.765625	-5.44922	1.52344	7.4375	1.52344	-2.18359	-1.28125	-2.35156	3.76562	1.08984	1.46875	-0.648437	3.07422	6.95703	0.910156	-3.05859	0.765625	8.80469	-3.66016	-10.3125	0.027344	2.30078	-0.738281	-10.3125	-3.66016	-3.32031	-22.3516	-13.3203	-0.984375	-4.28906	-9.80078	-11.2109	-0.394531	4.67969	-0.3125
0.291296	3.26953	2.02344	1.79688	-7.03906	2.69922	4.91406	0.152344	-12.8086	-19.3438	-1.52344	-0.074219	5.79688	-0.738281	-1.21094	3.93359	-3.77734	-0.257812	7.69141	-0.738281	-4.28906	1.30078	2.80469	1.1875	3.16406	-0.046875	-5.10938	-2.35156	2.76562	2.49219	1.62891	2.61719	7.69141	0.027344	-6.33203	-9.80078	-7.72656	-2.18359	1.52344	6.30078	-5.19141	3.07422	-4.71875	-2.35156	-1.70703	0.152344	3.66797	0.910156	2.39062	-1.21094
0.29571	0.703125	1.03125	-3.21484	-10.0469	1.46875	6.46094	4.80859	5.63281	4.80859	-2.30859	7.17969	10.3086	6.22266	3.83984	3.66797	0.152344	-3.21484	-0.984375	-1.82031	-6.67188	-3.32031	1.87891	-1.38281	3.16406	-2.85938	-10.0469	-10.3125	-0.707031	-7.03906	5.77734	6.03125	-1.48828	4.53125	4.46875	5.81641	3.77734	-0.394531	6.52344	8.41016	4.10156	6.50781	5.01172	0.910156	-2.30859	4.10156	4.89062	0.320312	-3.26562	-5.10938
0.300123	1.53906	0.59375	-19.3438	0.027344	0.65625	4.80859	7.90234	7.78906	3.21094	-2.85938	4.81641	7.76953	4.71484	-3.77734	6.97656	6.78516	0.320312	-3.71875	-9.34375	-12.3516	1.79688	-6.22266	-3.05859	1.8125	-6.22266	-2.35156	-3.05859	3.31641	2.60156	5.00391	7.89453	-5.36328	4.95703	5.60547	8.39844	6.17188	0.226562	3.63672	5.61328	4.33203	1.32031	6.64062	-0.3125	-9.34375	2.39062	0.59375	-1.38281	-6.67188	-0.621094
0.304537	-2.48438	4.80859	-1.97656	-5.10938	2.75391	3.93359	5.37891	7.19531	4.17969	0.59375	-1.97656	5.76172	6.72266	1.08984	6.03125	6.78516	2.25781	-3.66016	-9.80078	-1.21094	5.77734	-6.67188	-5.82031	-1.67188	-15.3633	-1.67188	4.10156	-4.22266	-1.48828	-0.203125	4.28516	-8.37109	3.41016	1.08984	5.92969	6.10547	-2.30859	-7.72656	-0.984375	-1.38281	0.910156	-1.70703	-10.0469	-5.19141	-4.5	-8.20312	-13.3203	-6.22266	0.503906
0.308951	-0.738281	5.37891	3.93359	-1.38281	4.91406	-0.648437	3.83984	5.03516	6.37109	4.3125	-22.3516	2.66016	2.27344	-4.22266	1.62891	2.80469	1.62891	-5.19141	1.79688	6.48438	6.85547	-1.67188	3.58203	-15.3633	-7.72656	0.320312	5.55078	-1.21094	1.94531	-2.35156	-11.2109	0.320312	1.1875	-1.38281	-1.67188	1.03125	-2.44141	-1.38281	-6.33203	-4.5	-2.30859	-3.26562	-10.3125	-0.503906	-1.38281	-11.2109	-6.33203	0.027344	3.36328
0.313364	1.1875	-0.984375	4.46875	-0.707031	4.47656	0.320312	5.01172	3.16406	1.46875	2.60156	0.65625	1.62891	1.1875	-11.2109	-3.05859	-1.48828	3.72266	-2.30859	-3.32031	8.05469	2.9375	4.17969	5.5	-5.82031	-7.30078	-0.738281	0.320312	-0.203125	-8.20312	-1.21094	-4.5	3.51562	-8.37109	-0.984375	-8.37109	-13.3203	0.503906	-0.648437	-1.38281	-4.28906	-12.8086	0.152344	-1.38281	1.24609	-0.738281	-9.34375	-5.36328	2.80469	4.57812
0.317778	-6.67188	-0.707031	-4.22266	-2.85938	4.24609	3.72266	-2.30859	-3.77734	-5.82031	-2.30859	3.32812	5.93359	0.65625	-7.72656	-1.97656	-7.72656	5.5	3.92188	-2.44141	3.67969	-5.82031	4.46875	1.79688	1.16797	-2.80859	-1.38281	-7.72656	-2.80859	-15.3633	-11.2109	-12.3516	1.62891	-7.30078	-4.5	-5.19141	-19.3438	1.16797	-1.82031	-10.0469	-1.52344	-12.8086	-0.394531	2.25781	-1.67188	-3.26562	-4.5	1.87891	-1.21094	2.80469
0.322191	-7.03906	-0.621094	-2.35156	-13.3203	-2.44141	1.87891	-10.3125	-0.707031	0.152344	-12.8086	-3.32031	3.22266	0.59375	-0.984375	4.04297	1.8125	0.320312	-1.97656	-3.05859	-10.0469	-3.71875	0.320312	-15.3633	-5.10938	-0.984375	-0.074219	-16.332	-1.48828	4.17969	-2.80859	-3.05859	3.63672	-3.05859	-8.37109	-2.80859	-0.203125	-1.38281	-3.21484	1.03125	-2.85938	-11.2109	1.79688	2.30078	-0.648437	-6.78906	-16.332	5.01172	-0.769531	-3.05859
0.326605	-3.05859	-1.97656	2.96094	-2.48438	-4.22266	-6.67188	-3.05859	5.25781	1.8125	-5.36328	-0.648437	-0.769531	-3.32031	3.77734	3.54688	0.828125	2.96094	-1.70703	-12.3516	-15.3633	4.33203	-5.82031	-2.85938	-4.71875	-3.05859	1.87891	-10.0469	-4.28906	1.62891	-9.80078	1.52344	0.65625	-3.05859	-9.34375	-2.18359	1.8125	0.199219	-9.34375	0.828125	0.910156	-22.3516	1.48438	0.226562	-0.074219	-6.22266	-12.3516	1.1875	2.61719	-2.18359
0.331018	-5.82031	-0.738281	5.4375	-0.621094	-4.5	-3.26562	-2.30859	4.63672	2.9375	2.60156	4.10156	4.46875	3.03906	6.59766	-4.5	-4.5	2.50391	-0.394531	1.03125	-1.67188	5.81641	-0.621094	2.49219	-3.66016	0.527344	-1.82031	-1.67188	-9.34375	-4.22266	-8.20312	2.27344	-12.8086	4.13281	-22.3516	-7.03906	-1.38281	-1.70703	-4.71875	-2.85938	0.765625	-6.22266	-5.44922	-10.0469	-0.394531	0.59375	-16.332	-7.72656	1.79688	-3.21484
0.335432	2.02344	2.96094	4.67969	-5.36328	-1.67188	-3.05859	-15.3633	-3.05859	-0.394531	3.36328	2.31641	0.703125	-3.71875	1.08984	-8.20312	2.25781	-8.37109	-8.20312	-0.738281	4.46875	2.25781	0.828125	-8.37109	3.72266	-0.707031	-1.52344	-1.82031	-8.37109	-5.10938	-15.3633	0.570312	-8.20312	1.46875	-5.82031	-16.332	-7.30078	-1.67188	-4.22266	-9.80078	-3.26562	-10.0469	-3.71875	-22.3516	-1.70703	2.61719	-5.19141	-0.707031	-7.03906	-10.3125
0.339846	-4.02734	1.03125	0.65625	-10.0469	-3.32031	-11.2109	-2.85938	-7.03906	-4.28906	-2.44141	-12.8086	-12.3516	-5.36328	-6.22266	-7.72656	-1.48828	-1.52344	-5.44922	-1.28125	2.27344	1.32031	-1.01562	-2.35156	-1.67188	-1.21094	1.8125	-6.22266	-3.05859	-11.2109	-9.34375	-3.71875	-5.44922	-11.2109	-10.0469	-9.34375	-2.18359	2.92578	-0.203125	-13.3203	-6.78906	-2.35156	-7.72656	-0.738281	0.765625	1.53906	-2.85938	-7.03906	-2.35156	-9.80078
0.344259	-6.78906	1.46875	-5.36328	-8.37109	-9.80078	-8.37109	-3.05859	-2.18359	1.74609	-1.01562	-2.30859	-4.02734	1.62891	2.60156	-2.44141	-7.03906	-8.37109	-1.48828	-0.707031	-1.97656	1.33984	1.16797	-22.3516	-1.97656	-8.37109	0.828125	0.59375	-3.71875	-4.02734	-12.3516	-3.26562	-2.30859	-8.37109	-22.3516	-4.28906	0.765625	4.09375	2.66016	-3.71875	-7.03906	1.53906	1.33984	1.79688	1.8125	0.910156	-1.38281	-3.05859	-0.738281	-3.66016
0.348673	1.8125	5.97266	-0.769531	-4.22266	-5.10938	-9.80078	-5.19141	-10.3125	-6.33203	-6.67188	-4.22266	-6.33203	-2.80859	2.27344	0.199219	-9.34375	-10.0469	-10.0469	-3.71875	-0.707031	-1.52344	-5.36328	-2.44141	-3.66016	-7.03906	-10.0469	0.226562	-4.22266	-8.37109	-7.30078	-4.02734	-2.18359	-1.21094	-15.3633	-4.22266	1.16797	1.79688	3.60156	2.27344	-5.10938	1.87891	4.63672	1.33984	-3.05859	0.65625	-5.10938	-0.257812	-0.257812	-15.3633
0.353086			5.85156	1.30078		-15.3633	-5.19141	-8.37109	-22.3516	-2.30859	-19.3438	-8.37109	-13.3203	-0.738281	-0.046875	-22.3516	-1.97656	-2.48438	-2.80859	1.08984	-5.10938	-19.3438	-3.77734	-7.03906	-15.3633	-16.332	-4.02734	3.89062	1.94531	-2.80859	-11.2109	-19.3438	3.125	-12.3516	-2.80859	-1.97656	-12.8086	1.03125	-0.503906	-1.67188	-0.738281	4.88281	0.503906	-3.05859	-1.82031	-5.82031	-19.3438	-0.203125	-19.3438
0.3575							-7.72656	-15.3633	-4.71875	-2.30859	-10.3125	-1.38281	-3.21484	0.199219	-1.48828	-22.3516	-12.3516	-9.80078	-4.22266	-4.71875	-0.738281	-8.37109	-12.8086	-12.3516	-1.38281	-7.72656	-6.33203	-3.05859	-3.21484	-2.09766	-5.36328	-0.046875	-0.738281	-4.71875	-12.3516	-11.2109	-7.30078	-2.85938	-2.85938	0.199219	-6.33203	-1.70703	-0.503906	-4.22266	-4.22266	-1.48828	-4.02734	-3.77734	-8.20312
0.361914																	-5.82031	-7.03906	-12.3516	0.226562	-0.621094	-13.3203	-22.3516	-12.8086	2.80469	0.765625	0.320312	-4.02734	-2.85938	0.320312	-2.80859	0.152344	-11.2109	-8.37109	-6.33203	-6.33203	-3.32031	-4.02734	-5.36328	-1.67188	-1.82031	-2.09766	-3.66016	-19.3438	-11.2109	0.027344	-7.72656	-0.648437	-8.37109
0.366327																				-1.48828		-2.44141		-1.01562		3.77734	2.27344	-7.03906	-5.36328	0.765625	-3.71875		-15.3633	-6.22266	-1.97656	-1.38281	-6.67188	-15.3633	-8.37109	-6.78906	-9.34375	-0.503906	-4.22266	-15.3633	-3.77734	-1.67188	-5.19141	-10.0469	-6.78906
0.370741																											2.13672	-7.72656	-10.0469	-1.70703	-2.48438		-5.19141	-2.35156	-0.394531	-5.82031	-11.2109	-7.72656	-3.77734	-16.332	-3.66016	-19.3438	-5.10938	-22.3516	-2.85938	-2.09766	-10.0469	-12.8086	-5.82031
0.375154																												-12.3516	-5.36328	-0.707031	0.910156			-1.28125	-3.05859	-22.3516				-19.3438		-3.05859	-10.0469	-12.3516	-5.82031	-10.3125	-15.3633	-2.30859	-3.05859
0.379568																																													-6.33203		-6.22266	-1.21094	0.226562
0.383981																																																-4.71875	-0.984375
0.388395
0.392809
0.397222
0.401636
0.406049
0.410463
0.414877
0.41929
0.423704
0.428117
0.432531
0.436944
0.441358
0.445772
Count_S	14	16	16	16	16	15	17	14	20	19	14	18	9	11	13	18	17	16	17	14	16	21	14	19	15	15	18	12	10	17	14	14	18	13	13	16	14	11	16	13	15	14	16	14	19	12	17	15	10
Count_I	14	13	18	16	13	18	16	20	15	20	17	16	19	18	20	25	24	20	13	22	21	18	19	10	11	8	20	20	20	18	19	13	15	20	20	12	15	14	21	24	18	16	13	14	14	14	9	17	19
Count_II	10	8	5	9	8	5	8	8	9	4	7	6	7	9	8	1	2	6	7	5	2	4	6	10	10	13	3	5	7	6	4	7	4	2	2	9	10	8	2	2	2	6	9	3	5	7	11	7	7
Depth (I & II)	0.0706173	0.0706173	0.0485494	0.0662037	0.0617901	0.0662037	0.0662037	0.0617901	0.0706173	0.052963	0.0662037	0.0706173	0.0750309	0.0794444	0.0794444	0.0617901	0.0485494	0.0617901	0.0662037	0.0706173	0.0308951	0.0485494	0.0573765	0.0662037	0.0662037	0.0706173	0.0706173	0.0662037	0.0662037	0.0573765	0.052963	0.052963	0.0617901	0.0397222	0.052963	0.0573765	0.052963	0.0662037	0.0441358	0.0485494	0.0353086	0.0617901	0.0617901	0.0441358	0.0485494	0.0750309	0.0794444	0.0706173	0.0617901
Depth (Demin)	0.127994	0.132407	0.136821	0.136821	0.136821	0.176543	0.154475	0.150062	0.127994	0.127994	0.12358	0.132407	0.132407	0.132407	0.163302	0.154475	0.167716	0.141235	0.141235	0.145648	0.12358	0.127994	0.127994	0.132407	0.105926	0.114753	0.163302	0.17213	0.167716	0.154475	0.154475	0.163302	0.12358	0.105926	0.194198	0.114753	0.114753	0.101512	0.114753	0.132407	0.114753	0.110339	0.132407	0.136821	0.105926	0.101512	0.163302	0.136821	0.136821
Depth (I)	0.0573765	0.0617901	0.0882716	0.0706173	0.0750309	0.11034	0.0882716	0.0882716	0.0573765	0.0750309	0.0573765	0.0617901	0.0573765	0.052963	0.083858	0.0926852	0.119167	0.0794444	0.0750309	0.0750309	0.0926852	0.0794444	0.0706173	0.0662037	0.0397222	0.0441358	0.0926852	0.105926	0.101512	0.0970988	0.101512	0.11034	0.0617901	0.0662037	0.141235	0.0573765	0.0617901	0.0353086	0.0706173	0.083858	0.0794444	0.0485494	0.0706173	0.0926852	0.0573765	0.0264815	0.083858	0.0662037	0.0750309
[truncated: 179 more columns]

## Sheet: S_Flat_MLine-Sample9_DMI_F1
-5.71678	-12.0396	-17.3739	-1.51933	-2.63947	-3.67022	-18.78	-19.595	-14.6066	-5.23742	-12.1973	-1.9346	-7.98516	-8.45671	-7.37833	-19.6533	-13.9978	-5.62011	-15.6104	-12.1478	-14.1856	-2.38429	-15.4396	-15.0987	-7.93583	-8.1391	-16.3079	-12.5192	-0.990652	-4.16923	-17.1788	-3.54215	-3.51338	-0.265664	-10.6754	-6.75168	-12.8144	-4.11349	-8.6497	-6.31623	-6.32858	-13.6819	-7.19213	-9.26521	-10.929	-14.3043	-12.0998	-0.901022	-19.7221	-12.3289
-15.144	-5.25943	-1.68872	-4.79832	-18.841	-7.36969	-17.5189	-8.7774	-9.77218	-6.70714	-12.3533	-16.363	-10.5375	-10.9574	-9.21452	-14.605	-12.7706	-8.8017	-13.5066	-3.83491	-4.72461	-18.7966	-18.6571	-4.85571	-16.1703	-14.9741	-17.5803	-13.2189	-9.7914	-11.2996	-15.7112	-13.2562	-4.17893	-17.9438	-2.18308	-12.1573	-6.57628	-7.76543	-13.895	-15.4544	-4.35127	-8.04777	-11.1664	-4.24326	-7.97762	-12.8412	-7.74491	-14.4635	-0.599839	-18.7932
-15.0746	-13.0816	-7.99565	-2.46638	-19.1227	-12.5124	-11.0031	-2.22238	-11.5705	-13.5946	-17.1888	-16.3509	-8.33599	-18.8547	-19.6328	-6.87754	-0.672077	-10.5429	-0.134306	-14.7685	-2.38792	-12.911	-19.4548	-8.84805	-15.1015	-16.5117	-19.7782	-14.595	-3.85021	-12.8062	-10.2675	-6.61658	-18.1031	-3.93316	-16.5162	-14.8251	-13.0762	-11.0356	-15.162	-13.9287	-5.02084	-19.6567	-14.8509	-1.97037	-8.30187	-8.38097	-2.84374	-6.94875	-10.7133	-7.08911
-7.60892	-13.7843	-5.19741	-3.67816	-11.5042	-15.6045	-12.4495	-5.16129	-4.74567	-2.73106	-16.1098	-14.4488	-13.1372	-8.35488	-3.1281	-11.6814	-1.37612	-9.14849	-12.0434	-4.85699	-12.1461	-9.58926	-3.84057	-13.7559	-7.54791	-15.7993	-0.0104475	-17.815	-2.46167	-8.34058	-3.55205	-17.9697	-13.5078	-1.86741	-6.76195	-2.09626	-14.9826	-4.57907	-8.65285	-2.50664	-17.8584	-8.04368	-8.4867	-16.4715	-3.61476	-7.81524	-0.5027	-13.2123	-1.74154	-8.21258
-11.3564	-14.963	-16.0014	-4.79905	-1.19559	-1.62252	-11.7409	-8.1744	-9.17698	-14.4245	-11.5344	-2.99731	-12.5595	-19.661	-17.1105	-2.15538	-6.39199	-17.5074	-7.73542	-18.3485	-9.00275	-12.7863	-2.77748	-7.18456	-4.32038	-6.37048	-17.3088	-19.6461	-4.10988	-4.11951	-7.97179	-2.3631	-9.36936	-6.14734	-5.87946	-2.55777	-11.6637	-12.8388	-13.11	-2.60303	-14.0645	-12.4134	-8.58712	-3.50019	-5.10773	-16.3228	-8.42225	-7.67737	-16.0418	-19.687
-1.51709	-9.01083	-8.62828	-8.34534	-4.6956	-18.5877	-4.15485	-11.8979	-19.2618	-2.13524	-3.65845	-13.1921	-5.83968	-6.0291	-12.8953	-18.1262	-10.6173	-10.361	-18.3198	-5.38123	-9.17451	-10.8943	-13.9253	-14.7268	-15.8081	-10.6813	-12.2513	-15.3806	-2.9303	-18.9587	-2.67863	-19.7684	-18.2426	-9.12115	-14.9263	-10.9908	-14.8006	-9.68961	-2.1951	-1.84705	-11.1148	-3.0874	-2.49746	-3.2714	-0.410715	-6.34856	-3.68201	-12.5469	-19.7829	-18.9116
-1.079	-1.67643	-18.213	-0.993089	-7.06317	-15.5143	-6.02493	-5.24423	-10.9361	-13.0751	-4.79864	-10.3719	-8.63302	-14.022	-7.52544	-17.5931	-13.0889	-18.8725	-0.0230211	-15.31	-13.2389	-12.9462	-1.8764	-7.89415	-18.9861	-1.79901	-19.799	-11.6289	-3.78144	-1.64142	-0.617791	-10.7996	-2.08023	-2.03339	-0.206732	-9.70459	-4.69654	-3.03691	-18.6752	-0.156406	-3.68867	-7.6269	-0.48868	-13.3197	-18.4735	-16.2908	-14.5155	-0.432996	-1.33893	-13.5329
-10.616	-4.57954	-3.63694	-18.0543	-16.4239	-9.73583	-9.41847	-12.0569	-10.4227	-9.88348	-17.7302	-19.4595	-0.309743	-13.3268	-3.81847	-16.3552	-8.15238	-12.7542	-9.24898	-3.77324	-15.4057	-10.8777	-10.5081	-13.6683	-6.55131	-2.23411	-10.5536	-18.5663	-0.853048	-2.11419	-18.7828	-14.1383	-14.9109	-19.9078	-0.968947	-17.8095	-14.6992	-15.6386	-3.74922	-8.46219	-4.24062	-3.22268	-5.80371	-17.8878	-13.074	-15.7815	-7.40725	-18.2114	-18.788	-19.766
-15.5833	-18.2667	-5.27606	-18.8957	-0.308069	-8.71717	-4.60976	-14.2243	-4.63189	-15.581	-0.573483	-12.9798	-19.6813	-10.7825	-8.56506	-5.21456	-16.3996	-19.1539	-8.48698	-5.74996	-7.00436	-14.4209	-10.6069	-14.0809	-13.4253	-2.72585	-9.59047	-11.6018	-12.704	-2.84082	-6.02612	-19.9898	-14.7253	-6.64186	-13.3583	-15.9792	-19.412	-2.01213	-5.32358	-13.1115	-1.54694	-15.1622	-6.35041	-10.3312	-18.6523	-17.0453	-16.8312	-16.0112	-0.363551	-15.3366
-18.6802	-3.04756	-2.91078	-9.81728	-0.860476	-8.93567	-16.8862	-4.43493	-9.77795	-14.3007	-9.79803	-16.0066	-3.34337	-13.9621	-9.64044	-11.8871	-14.3672	-4.81414	-9.21833	-1.82227	-13.2402	-10.4499	-17.2228	-8.84611	-8.7729	-13.573	-16.027	-0.339659	-5.63734	-3.32921	-5.91068	-5.75699	-11.2372	-5.94694	-12.0694	-14.6868	-17.3386	-5.88133	-15.9566	-14.4585	-18.276	-17.4222	-13.0738	-14.054	-3.27025	-10.1127	-14.6846	-14.9169	-13.6768	-6.73399
-2.59812	-16.5163	-2.72137	-9.78505	-3.3798	-6.12699	-3.89529	-2.34835	-12.4812	-18.0744	-3.35854	-9.07595	-2.12433	-13.3306	-2.41223	-0.450252	-19.373	-13.5224	-15.4032	-11.5242	-8.32317	-19.8741	-9.69707	-0.391552	-16.67	-9.90354	-4.55686	-2.41719	-10.7719	-12.4192	-6.65873	-8.29045	-3.68388	-1.2409	-10.522	-1.02664	-1.72469	-4.74746	-9.75208	-10.6242	-14.1343	-7.01553	-19.1387	-3.07181	-18.4219	-12.7132	-11.4205	-16.2623	-15.6747	-13.2476
-11.3765	-10.7668	-17.3858	-6.75439	-12.9823	-10.1702	-4.51844	-5.93352	-13.5827	-17.8185	-19.5736	-8.64783	-7.44819	-3.56265	-11.7901	-8.50519	-10.6267	-5.78129	-6.44944	-13.6673	-16.8386	-4.37353	-7.86913	-6.61716	-15.3771	-3.79421	-9.96189	-17.2542	-13.9033	-11.4742	-9.34136	-9.2968	-11.9442	-5.96488	-14.5942	-1.45771	-7.32873	-10.6174	-15.3792	-2.17636	-11.1558	-13.7107	-18.7146	-19.0691	-15.8932	-19.0179	-3.5371	-7.66613	-10.6828	-4.88331
-9.38781	-19.9227	-11.5941	-18.0011	-14.6344	-10.2154	-3.41416	-6.37557	-7.9103	-6.68326	-14.2539	-16.5063	-3.96237	-2.56029	-4.52375	-6.25438	-6.50291	-13.4362	-15.6948	-10.9319	-16.6583	-2.11597	-13.4286	-8.48619	-3.34507	-9.90012	-18.017	-9.68593	-9.98232	-1.04156	-12.964	-15.2791	-5.99874	-0.927025	-14.1451	-1.77055	-7.38398	-1.82997	-7.92013	-12.6353	-6.26858	-5.88297	-9.15773	-10.8177	-11.5479	-8.87928	-19.1477	-12.3456	-17.7072	-5.91015
-0.238041	-1.56351	-10.9972	-7.38494	-12.9549	-16.3526	-4.55329	-8.48334	-7.34873	-13.9749	-10.0094	-1.6694	-9.79375	-19.9816	-7.69238	-3.22969	-2.11258	-13.9028	-9.42714	-8.51458	-5.12882	-2.19395	-14.8252	-5.40541	-17.2396	-2.95216	-11.4932	-16.8971	-10.716	-18.624	-0.504564	-16.3641	-2.68246	-10.1086	-15.6275	-15.967	-13.7006	-8.10631	-5.45878	-2.53	-3.32407	-10.6126	-4.80957	-13.5947	-8.80071	-1.20038	-5.30644	-11.5099	-17.9801	-13.6036
-6.74245	-8.85357	-2.8991	-2.22406	-9.01847	-15.8966	-8.71397	-10.1572	-19.7596	-3.9562	-9.42177	-2.66342	-6.78987	-3.42242	-11.6597	-3.57532	-12.2192	-1.35986	-0.715255	-12.8889	-12.2692	-1.27183	-10.401	-3.94108	-19.7974	-1.09948	-16.9036	-4.1881	-8.90366	-14.5732	-16.8441	-2.00443	-4.25203	-15.2285	-5.75954	-18.8602	-11.9588	-2.09692	-0.744693	-2.68607	-12.4499	-16.6485	-15.278	-0.73126	-5.15227	-17.335	-18.4916	-10.601	-12.5188	-10.5569
-3.24365	-2.13306	-17.0606	-15.605	-10.9402	-12.8864	-6.22205	-1.71032	-0.754777	-0.610819	-1.19238	-3.46777	-19.0326	-0.652016	-5.03612	-8.45771	-15.576	-5.0958	-3.51749	-12.9524	-11.645	-8.0916	-6.95425	-16.4344	-10.2885	-17.0143	-14.7728	-11.0458	-2.47865	-14.7568	-11.1807	-3.56234	-17.8988	-12.6214	-13.8506	-13.6743	-15.7873	-2.24568	-13.4659	-1.97188	-19.7587	-11.9498	-15.1865	-16.1841	-15.0389	-12.6238	-4.47541	-5.5014	-2.75738	-8.23187
-15.8857	-19.238	-12.4411	-7.79478	-5.92642	-7.57219	-18.4676	-5.24964	-17.7034	-14.8815	-13.6394	-7.81876	-18.4066	-11.224	-5.80881	-1.88459	-8.46906	-4.4808	-14.4352	-13.5803	-10.8148	-8.96746	-2.99995	-8.59843	-17.6856	-11.2112	-11.7197	-12.5977	-9.80715	-1.26809	-17.082	-7.1927	-1.42906	-1.79783	-11.1334	-2.64166	-7.35306	-15.6886	-8.59129	-2.84054	-3.40864	-6.70623	-14.813	-14.9724	-4.57339	-7.10147	-7.47128	-4.97258	-4.35603	-12.0528
-6.2243	-0.0926845	-7.01905	-4.83383	-14.8939	-16.2316	-8.60415	-16.0203	-18.2657	-10.0004	-0.848623	-16.6276	-1.05354	-17.6373	-12.3418	-11.9705	-1.81647	-13.3567	-9.46972	-12.7157	-17.3988	-7.31632	-11.7218	-17.7554	-11.7605	-18.5922	-4.93469	-0.63982	-17.06	-17.2088	-6.95758	-1.13409	-4.84973	-1.61725	-7.93042	-14.4545	-4.12056	-5.83141	-9.03478	-3.36503	-5.15585	-5.9845	-14.8738	-2.40374	-1.28374	-19.9401	-1.75001	-9.03278	-3.64282	-15.0104
-10.5707	-15.4982	-10.265	-8.07824	-3.7791	-10.6565	-3.69633	-0.584406	-15.9237	-9.59844	-1.42891	-16.0673	-14.7572	-13.3835	-5.30562	-9.41849	-5.32943	-16.8878	-3.05442	-18.9035	-5.29558	-15.2701	-5.24291	-7.82366	-3.09505	-13.9333	-13.3283	-12.2943	-17.4785	-18.6881	-8.92053	-10.4377	-1.07509	-15.5448	-1.23181	-2.20707	-1.73333	-12.0707	-12.1971	-3.92498	-7.93599	-9.05185	-2.11841	-10.5009	-15.3466	-4.48343	-12.8023	-4.55426	-0.836397	-11.6707
-3.31297	-16.3461	-8.03616	-1.92909	-13.7355	-7.01454	-18.0976	-18.5771	-1.97425	-18.0944	-10.433	-1.20942	-5.38239	-3.80867	-16.4875	-13.919	-3.07313	-6.88925	-6.82249	-4.1787	-6.36148	-12.5579	-0.889082	-15.3823	-3.99726	-11.6558	-1.66966	-7.24823	-5.40589	-19.688	-1.08479	-6.71698	-8.83444	-18.1027	-15.6035	-2.34986	-15.4387	-19.2885	-1.18807	-6.3496	-1.4799	-8.45291	-13.6312	-6.51667	-13.424	-13.049	-3.61234	-16.089	-2.13883	-11.0359
9.04837	9.04837	9.04837	9.04837	9.04837	9.04837	9.04837	9.04837	9.04837	9.04837	9.04837	9.04837	9.04837	9.04837	9.04837	9.04837	9.04837	9.04837	9.04837	9.04837	9.04837	9.04837	9.04837	9.04837	9.04837	9.04837	9.04837	9.04837	9.04837	9.04837	9.04837	9.04837	9.04837	9.04837	9.04837	9.04837	9.04837	9.04837	9.04837	9.04837	9.04837	9.04837	9.04837	9.04837	9.04837	9.04837	9.04837	9.04837	9.04837	9.04837
16.3746	16.3746	16.3746	16.3746	16.3746	16.3746	16.3746	16.3746	16.3746	16.3746	16.3746	16.3746	16.3746	16.3746	16.3746	16.3746	16.3746	16.3746	16.3746	16.3746	16.3746	16.3746	16.3746	16.3746	16.3746	16.3746	16.3746	16.3746	16.3746	16.3746	16.3746	16.3746	16.3746	16.3746	16.3746	16.3746	16.3746	16.3746	16.3746	16.3746	16.3746	16.3746	16.3746	16.3746	16.3746	16.3746	16.3746	16.3746	16.3746	16.3746
22.2245	22.2245	22.2245	22.2245	22.2245	22.2245	22.2245	22.2245	22.2245	22.2245	22.2245	22.2245	22.2245	22.2245	22.2245	22.2245	22.2245	22.2245	22.2245	22.2245	22.2245	22.2245	22.2245	22.2245	22.2245	22.2245	22.2245	22.2245	22.2245	22.2245	22.2245	22.2245	22.2245	22.2245	22.2245	22.2245	22.2245	22.2245	22.2245	22.2245	22.2245	22.2245	22.2245	22.2245	22.2245	22.2245	22.2245	22.2245	22.2245	22.2245
26.8128	26.8128	26.8128	26.8128	26.8128	26.8128	26.8128	26.8128	26.8128	26.8128	26.8128	26.8128	26.8128	26.8128	26.8128	26.8128	26.8128	26.8128	26.8128	26.8128	26.8128	26.8128	26.8128	26.8128	26.8128	26.8128	26.8128	26.8128	26.8128	26.8128	26.8128	26.8128	26.8128	26.8128	26.8128	26.8128	26.8128	26.8128	26.8128	26.8128	26.8128	26.8128	26.8128	26.8128	26.8128	26.8128	26.8128	26.8128	26.8128	26.8128
30.3265	30.3265	30.3265	30.3265	30.3265	30.3265	30.3265	30.3265	30.3265	30.3265	30.3265	30.3265	30.3265	30.3265	30.3265	30.3265	30.3265	30.3265	30.3265	30.3265	30.3265	30.3265	30.3265	30.3265	30.3265	30.3265	30.3265	30.3265	30.3265	30.3265	30.3265	30.3265	30.3265	30.3265	30.3265	30.3265	30.3265	30.3265	30.3265	30.3265	30.3265	30.3265	30.3265	30.3265	30.3265	30.3265	30.3265	30.3265	30.3265	30.3265
32.9287	32.9287	32.9287	32.9287	32.9287	32.9287	32.9287	32.9287	32.9287	32.9287	32.9287	32.9287	32.9287	32.9287	32.9287	32.9287	32.9287	32.9287	32.9287	32.9287	32.9287	32.9287	32.9287	32.9287	32.9287	32.9287	32.9287	32.9287	32.9287	32.9287	32.9287	32.9287	32.9287	32.9287	32.9287	32.9287	32.9287	32.9287	32.9287	32.9287	32.9287	32.9287	32.9287	32.9287	32.9287	32.9287	32.9287	32.9287	32.9287	32.9287
34.761	34.761	34.761	34.761	34.761	34.761	34.761	34.761	34.761	34.761	34.761	34.761	34.761	34.761	34.761	34.761	34.761	34.761	34.761	34.761	34.761	34.761	34.761	34.761	34.761	34.761	34.761	34.761	34.761	34.761	34.761	34.761	34.761	34.761	34.761	34.761	34.761	34.761	34.761	34.761	34.761	34.761	34.761	34.761	34.761	34.761	34.761	34.761	34.761	34.761
35.9463	35.9463	35.9463	35.9463	35.9463	35.9463	35.9463	35.9463	35.9463	35.9463	35.9463	35.9463	35.9463	35.9463	35.9463	35.9463	35.9463	35.9463	35.9463	35.9463	35.9463	35.9463	35.9463	35.9463	35.9463	35.9463	35.9463	35.9463	35.9463	35.9463	35.9463	35.9463	35.9463	35.9463	35.9463	35.9463	35.9463	35.9463	35.9463	35.9463	35.9463	35.9463	35.9463	35.9463	35.9463	35.9463	35.9463	35.9463	35.9463	35.9463
36.5913	36.5913	36.5913	36.5913	36.5913	36.5913	36.5913	36.5913	36.5913	36.5913	36.5913	36.5913	36.5913	36.5913	36.5913	36.5913	36.5913	36.5913	36.5913	36.5913	36.5913	36.5913	36.5913	36.5913	36.5913	36.5913	36.5913	36.5913	36.5913	36.5913	36.5913	36.5913	36.5913	36.5913	36.5913	36.5913	36.5913	36.5913	36.5913	36.5913	36.5913	36.5913	36.5913	36.5913	36.5913	36.5913	36.5913	36.5913	36.5913	36.5913
36.7879	36.7879	36.7879	36.7879	36.7879	36.7879	36.7879	36.7879	36.7879	36.7879	36.7879	36.7879	36.7879	36.7879	36.7879	36.7879	36.7879	36.7879	36.7879	36.7879	36.7879	36.7879	36.7879	36.7879	36.7879	36.7879	36.7879	36.7879	36.7879	36.7879	36.7879	36.7879	36.7879	36.7879	36.7879	36.7879	36.7879	36.7879	36.7879	36.7879	36.7879	36.7879	36.7879	36.7879	36.7879	36.7879	36.7879	36.7879	36.7879	36.7879
36.6158	36.6158	36.6158	36.6158	36.6158	36.6158	36.6158	36.6158	36.6158	36.6158	36.6158	36.6158	36.6158	36.6158	36.6158	36.6158	36.6158	36.6158	36.6158	36.6158	36.6158	36.6158	36.6158	36.6158	36.6158	36.6158	36.6158	36.6158	36.6158	36.6158	36.6158	36.6158	36.6158	36.6158	36.6158	36.6158	36.6158	36.6158	36.6158	36.6158	36.6158	36.6158	36.6158	36.6158	36.6158	36.6158	36.6158	36.6158	36.6158	36.6158
36.1433	36.1433	36.1433	36.1433	36.1433	36.1433	36.1433	36.1433	36.1433	36.1433	36.1433	36.1433	36.1433	36.1433	36.1433	36.1433	36.1433	36.1433	36.1433	36.1433	36.1433	36.1433	36.1433	36.1433	36.1433	36.1433	36.1433	36.1433	36.1433	36.1433	36.1433	36.1433	36.1433	36.1433	36.1433	36.1433	36.1433	36.1433	36.1433	36.1433	36.1433	36.1433	36.1433	36.1433	36.1433	36.1433	36.1433	36.1433	36.1433	36.1433
35.4291	35.4291	35.4291	35.4291	35.4291	35.4291	35.4291	35.4291	35.4291	35.4291	35.4291	35.4291	35.4291	35.4291	35.4291	35.4291	35.4291	35.4291	35.4291	35.4291	35.4291	35.4291	35.4291	35.4291	35.4291	35.4291	35.4291	35.4291	35.4291	35.4291	35.4291	35.4291	35.4291	35.4291	35.4291	35.4291	35.4291	35.4291	35.4291	35.4291	35.4291	35.4291	35.4291	35.4291	35.4291	35.4291	35.4291	35.4291	35.4291	35.4291
34.5236	34.5236	34.5236	34.5236	34.5236	34.5236	34.5236	34.5236	34.5236	34.5236	34.5236	34.5236	34.5236	34.5236	34.5236	34.5236	34.5236	34.5236	34.5236	34.5236	34.5236	34.5236	34.5236	34.5236	34.5236	34.5236	34.5236	34.5236	34.5236	34.5236	34.5236	34.5236	34.5236	34.5236	34.5236	34.5236	34.5236	34.5236	34.5236	34.5236	34.5236	34.5236	34.5236	34.5236	34.5236	34.5236	34.5236	34.5236	34.5236	34.5236
33.4695	33.4695	33.4695	33.4695	33.4695	33.4695	33.4695	33.4695	33.4695	33.4695	33.4695	33.4695	33.4695	33.4695	33.4695	33.4695	33.4695	33.4695	33.4695	33.4695	33.4695	33.4695	33.4695	33.4695	33.4695	33.4695	33.4695	33.4695	33.4695	33.4695	33.4695	33.4695	33.4695	33.4695	33.4695	33.4695	33.4695	33.4695	33.4695	33.4695	33.4695	33.4695	33.4695	33.4695	33.4695	33.4695	33.4695	33.4695	33.4695	33.4695
32.3034	32.3034	32.3034	32.3034	32.3034	32.3034	32.3034	32.3034	32.3034	32.3034	32.3034	32.3034	32.3034	32.3034	32.3034	32.3034	32.3034	32.3034	32.3034	32.3034	32.3034	32.3034	32.3034	32.3034	32.3034	32.3034	32.3034	32.3034	32.3034	32.3034	32.3034	32.3034	32.3034	32.3034	32.3034	32.3034	32.3034	32.3034	32.3034	32.3034	32.3034	32.3034	32.3034	32.3034	32.3034	32.3034	32.3034	32.3034	32.3034	32.3034
31.0562	31.0562	31.0562	31.0562	31.0562	31.0562	31.0562	31.0562	31.0562	31.0562	31.0562	31.0562	31.0562	31.0562	31.0562	31.0562	31.0562	31.0562	31.0562	31.0562	31.0562	31.0562	31.0562	31.0562	31.0562	31.0562	31.0562	31.0562	31.0562	31.0562	31.0562	31.0562	31.0562	31.0562	31.0562	31.0562	31.0562	31.0562	31.0562	31.0562	31.0562	31.0562	31.0562	31.0562	31.0562	31.0562	31.0562	31.0562	31.0562	31.0562
29.7538	29.7538	29.7538	29.7538	29.7538	29.7538	29.7538	29.7538	29.7538	29.7538	29.7538	29.7538	29.7538	29.7538	29.7538	29.7538	29.7538	29.7538	29.7538	29.7538	29.7538	29.7538	29.7538	29.7538	29.7538	29.7538	29.7538	29.7538	29.7538	29.7538	29.7538	29.7538	29.7538	29.7538	29.7538	29.7538	29.7538	29.7538	29.7538	29.7538	29.7538	29.7538	29.7538	29.7538	29.7538	29.7538	29.7538	29.7538	29.7538	29.7538
28.418	28.418	28.418	28.418	28.418	28.418	28.418	28.418	28.418	28.418	28.418	28.418	28.418	28.418	28.418	28.418	28.418	28.418	28.418	28.418	28.418	28.418	28.418	28.418	28.418	28.418	28.418	28.418	28.418	28.418	28.418	28.418	28.418	28.418	28.418	28.418	28.418	28.418	28.418	28.418	28.418	28.418	28.418	28.418	28.418	28.418	28.418	28.418	28.418	28.418
27.0671	27.0671	27.0671	27.0671	27.0671	27.0671	27.0671	27.0671	27.0671	27.0671	27.0671	27.0671	27.0671	27.0671	27.0671	27.0671	27.0671	27.0671	27.0671	27.0671	27.0671	27.0671	27.0671	27.0671	27.0671	27.0671	27.0671	27.0671	27.0671	27.0671	27.0671	27.0671	27.0671	27.0671	27.0671	27.0671	27.0671	27.0671	27.0671	27.0671	27.0671	27.0671	27.0671	27.0671	27.0671	27.0671	27.0671	27.0671	27.0671	27.0671
26.4699	26.4699	26.4699	26.4699	26.4699	26.4699	26.4699	26.4699	26.4699	26.4699	26.4699	26.4699	26.4699	26.4699	26.4699	26.4699	26.4699	26.4699	26.4699	26.4699	26.4699	26.4699	26.4699	26.4699	26.4699	26.4699	26.4699	26.4699	26.4699	26.4699	26.4699	26.4699	26.4699	26.4699	26.4699	26.4699	26.4699	26.4699	26.4699	26.4699	26.4699	26.4699	26.4699	26.4699	26.4699	26.4699	26.4699	26.4699	26.4699	26.4699
25.7412	25.7412	25.7412	25.7412	25.7412	25.7412	25.7412	25.7412	25.7412	25.7412	25.7412	25.7412	25.7412	25.7412	25.7412	25.7412	25.7412	25.7412	25.7412	25.7412	25.7412	25.7412	25.7412	25.7412	25.7412	25.7412	25.7412	25.7412	25.7412	25.7412	25.7412	25.7412	25.7412	25.7412	25.7412	25.7412	25.7412	25.7412	25.7412	25.7412	25.7412	25.7412	25.7412	25.7412	25.7412	25.7412	25.7412	25.7412	25.7412	25.7412
24.9116	24.9116	24.9116	24.9116	24.9116	24.9116	24.9116	24.9116	24.9116	24.9116	24.9116	24.9116	24.9116	24.9116	24.9116	24.9116	24.9116	24.9116	24.9116	24.9116	24.9116	24.9116	24.9116	24.9116	24.9116	24.9116	24.9116	24.9116	24.9116	24.9116	24.9116	24.9116	24.9116	24.9116	24.9116	24.9116	24.9116	24.9116	24.9116	24.9116	24.9116	24.9116	24.9116	24.9116	24.9116	24.9116	24.9116	24.9116	24.9116	24.9116
24.0067	24.0067	24.0067	24.0067	24.0067	24.0067	24.0067	24.0067	24.0067	24.0067	24.0067	24.0067	24.0067	24.0067	24.0067	24.0067	24.0067	24.0067	24.0067	24.0067	24.0067	24.0067	24.0067	24.0067	24.0067	24.0067	24.0067	24.0067	24.0067	24.0067	24.0067	24.0067	24.0067	24.0067	24.0067	24.0067	24.0067	24.0067	24.0067	24.0067	24.0067	24.0067	24.0067	24.0067	24.0067	24.0067	24.0067	24.0067	24.0067	24.0067
23.0485	23.0485	23.0485	23.0485	23.0485	23.0485	23.0485	23.0485	23.0485	23.0485	23.0485	23.0485	23.0485	23.0485	23.0485	23.0485	23.0485	23.0485	23.0485	23.0485	23.0485	23.0485	23.0485	23.0485	23.0485	23.0485	23.0485	23.0485	23.0485	23.0485	23.0485	23.0485	23.0485	23.0485	23.0485	23.0485	23.0485	23.0485	23.0485	23.0485	23.0485	23.0485	23.0485	23.0485	23.0485	23.0485	23.0485	23.0485	23.0485	23.0485
22.0552	22.0552	22.0552	22.0552	22.0552	22.0552	22.0552	22.0552	22.0552	22.0552	22.0552	22.0552	22.0552	22.0552	22.0552	22.0552	22.0552	22.0552	22.0552	22.0552	22.0552	22.0552	22.0552	22.0552	22.0552	22.0552	22.0552	22.0552	22.0552	22.0552	22.0552	22.0552	22.0552	22.0552	22.0552	22.0552	22.0552	22.0552	22.0552	22.0552	22.0552	22.0552	22.0552	22.0552	22.0552	22.0552	22.0552	22.0552	22.0552	22.0552
21.0422	21.0422	21.0422	21.0422	21.0422	21.0422	21.0422	21.0422	21.0422	21.0422	21.0422	21.0422	21.0422	21.0422	21.0422	21.0422	21.0422	21.0422	21.0422	21.0422	21.0422	21.0422	21.0422	21.0422	21.0422	21.0422	21.0422	21.0422	21.0422	21.0422	21.0422	21.0422	21.0422	21.0422	21.0422	21.0422	21.0422	21.0422	21.0422	21.0422	21.0422	21.0422	21.0422	21.0422	21.0422	21.0422	21.0422	21.0422	21.0422	21.0422
20.0223	20.0223	20.0223	20.0223	20.0223	20.0223	20.0223	20.0223	20.0223	20.0223	20.0223	20.0223	20.0223	20.0223	20.0223	20.0223	20.0223	20.0223	20.0223	20.0223	20.0223	20.0223	20.0223	20.0223	20.0223	20.0223	20.0223	20.0223	20.0223	20.0223	20.0223	20.0223	20.0223	20.0223	20.0223	20.0223	20.0223	20.0223	20.0223	20.0223	20.0223	20.0223	20.0223	20.0223	20.0223	20.0223	20.0223	20.0223	20.0223	20.0223
19.006	19.006	19.006	19.006	19.006	19.006	19.006	19.006	19.006	19.006	19.006	19.006	19.006	19.006	19.006	19.006	19.006	19.006	19.006	19.006	19.006	19.006	19.006	19.006	19.006	19.006	19.006	19.006	19.006	19.006	19.006	19.006	19.006	19.006	19.006	19.006	19.006	19.006	19.006	19.006	19.006	19.006	19.006	19.006	19.006	19.006	19.006	19.006	19.006	19.006
18.0018	18.0018	18.0018	18.0018	18.0018	18.0018	18.0018	18.0018	18.0018	18.0018	18.0018	18.0018	18.0018	18.0018	18.0018	18.0018	18.0018	18.0018	18.0018	18.0018	18.0018	18.0018	18.0018	18.0018	18.0018	18.0018	18.0018	18.0018	18.0018	18.0018	18.0018	18.0018	18.0018	18.0018	18.0018	18.0018	18.0018	18.0018	18.0018	18.0018	18.0018	18.0018	18.0018	18.0018	18.0018	18.0018	18.0018	18.0018	18.0018	18.0018
17.0166	17.0166	17.0166	17.0166	17.0166	17.0166	17.0166	17.0166	17.0166	17.0166	17.0166	17.0166	17.0166	17.0166	17.0166	17.0166	17.0166	17.0166	17.0166	17.0166	17.0166	17.0166	17.0166	17.0166	17.0166	17.0166	17.0166	17.0166	17.0166	17.0166	17.0166	17.0166	17.0166	17.0166	17.0166	17.0166	17.0166	17.0166	17.0166	17.0166	17.0166	17.0166	17.0166	17.0166	17.0166	17.0166	17.0166	17.0166	17.0166	17.0166
16.0558	16.0558	16.0558	16.0558	16.0558	16.0558	16.0558	16.0558	16.0558	16.0558	16.0558	16.0558	16.0558	16.0558	16.0558	16.0558	16.0558	16.0558	16.0558	16.0558	16.0558	16.0558	16.0558	16.0558	16.0558	16.0558	16.0558	16.0558	16.0558	16.0558	16.0558	16.0558	16.0558	16.0558	16.0558	16.0558	16.0558	16.0558	16.0558	16.0558	16.0558	16.0558	16.0558	16.0558	16.0558	16.0558	16.0558	16.0558	16.0558	16.0558
15.1239	15.1239	15.1239	15.1239	15.1239	15.1239	15.1239	15.1239	15.1239	15.1239	15.1239	15.1239	15.1239	15.1239	15.1239	15.1239	15.1239	15.1239	15.1239	15.1239	15.1239	15.1239	15.1239	15.1239	15.1239	15.1239	15.1239	15.1239	15.1239	15.1239	15.1239	15.1239	15.1239	15.1239	15.1239	15.1239	15.1239	15.1239	15.1239	15.1239	15.1239	15.1239	15.1239	15.1239	15.1239	15.1239	15.1239	15.1239	15.1239	15.1239
14.2239	14.2239	14.2239	14.2239	14.2239	14.2239	14.2239	14.2239	14.2239	14.2239	14.2239	14.2239	14.2239	14.2239	14.2239	14.2239	14.2239	14.2239	14.2239	14.2239	14.2239	14.2239	14.2239	14.2239	14.2239	14.2239	14.2239	14.2239	14.2239	14.2239	14.2239	14.2239	14.2239	14.2239	14.2239	14.2239	14.2239	14.2239	14.2239	14.2239	14.2239	14.2239	14.2239	14.2239	14.2239	14.2239	14.2239	14.2239	14.2239	14.2239
13.3582	13.3582	13.3582	13.3582	13.3582	13.3582	13.3582	13.3582	13.3582	13.3582	13.3582	13.3582	13.3582	13.3582	13.3582	13.3582	13.3582	13.3582	13.3582	13.3582	13.3582	13.3582	13.3582	13.3582	13.3582	13.3582	13.3582	13.3582	13.3582	13.3582	13.3582	13.3582	13.3582	13.3582	13.3582	13.3582	13.3582	13.3582	13.3582	13.3582	13.3582	13.3582	13.3582	13.3582	13.3582	13.3582	13.3582	13.3582	13.3582	13.3582
12.5285	12.5285	12.5285	12.5285	12.5285	12.5285	12.5285	12.5285	12.5285	12.5285	12.5285	12.5285	12.5285	12.5285	12.5285	12.5285	12.5285	12.5285	12.5285	12.5285	12.5285	12.5285	12.5285	12.5285	12.5285	12.5285	12.5285	12.5285	12.5285	12.5285	12.5285	12.5285	12.5285	12.5285	12.5285	12.5285	12.5285	12.5285	12.5285	12.5285	12.5285	12.5285	12.5285	12.5285	12.5285	12.5285	12.5285	12.5285	12.5285	12.5285
11.7357	11.7357	11.7357	11.7357	11.7357	11.7357	11.7357	11.7357	11.7357	11.7357	11.7357	11.7357	11.7357	11.7357	11.7357	11.7357	11.7357	11.7357	11.7357	11.7357	11.7357	11.7357	11.7357	11.7357	11.7357	11.7357	11.7357	11.7357	11.7357	11.7357	11.7357	11.7357	11.7357	11.7357	11.7357	11.7357	11.7357	11.7357	11.7357	11.7357	11.7357	11.7357	11.7357	11.7357	11.7357	11.7357	11.7357	11.7357	11.7357	11.7357
10.9804	10.9804	10.9804	10.9804	10.9804	10.9804	10.9804	10.9804	10.9804	10.9804	10.9804	10.9804	10.9804	10.9804	10.9804	10.9804	10.9804	10.9804	10.9804	10.9804	10.9804	10.9804	10.9804	10.9804	10.9804	10.9804	10.9804	10.9804	10.9804	10.9804	10.9804	10.9804	10.9804	10.9804	10.9804	10.9804	10.9804	10.9804	10.9804	10.9804	10.9804	10.9804	10.9804	10.9804	10.9804	10.9804	10.9804	10.9804	10.9804	10.9804
10.2625	10.2625	10.2625	10.2625	10.2625	10.2625	10.2625	10.2625	10.2625	10.2625	10.2625	10.2625	10.2625	10.2625	10.2625	10.2625	10.2625	10.2625	10.2625	10.2625	10.2625	10.2625	10.2625	10.2625	10.2625	10.2625	10.2625	10.2625	10.2625	10.2625	10.2625	10.2625	10.2625	10.2625	10.2625	10.2625	10.2625	10.2625	10.2625	10.2625	10.2625	10.2625	10.2625	10.2625	10.2625	10.2625	10.2625	10.2625	10.2625	10.2625
9.58184	9.58184	9.58184	9.58184	9.58184	9.58184	9.58184	9.58184	9.58184	9.58184	9.58184	9.58184	9.58184	9.58184	9.58184	9.58184	9.58184	9.58184	9.58184	9.58184	9.58184	9.58184	9.58184	9.58184	9.58184	9.58184	9.58184	9.58184	9.58184	9.58184	9.58184	9.58184	9.58184	9.58184	9.58184	9.58184	9.58184	9.58184	9.58184	9.58184	9.58184	9.58184	9.58184	9.58184	9.58184	9.58184	9.58184	9.58184	9.58184	9.58184
8.93778	8.93778	8.93778	8.93778	8.93778	8.93778	8.93778	8.93778	8.93778	8.93778	8.93778	8.93778	8.93778	8.93778	8.93778	8.93778	8.93778	8.93778	8.93778	8.93778	8.93778	8.93778	8.93778	8.93778	8.93778	8.93778	8.93778	8.93778	8.93778	8.93778	8.93778	8.93778	8.93778	8.93778	8.93778	8.93778	8.93778	8.93778	8.93778	8.93778	8.93778	8.93778	8.93778	8.93778	8.93778	8.93778	8.93778	8.93778	8.93778	8.93778
8.32953	8.32953	8.32953	8.32953	8.32953	8.32953	8.32953	8.32953	8.32953	8.32953	8.32953	8.32953	8.32953	8.32953	8.32953	8.32953	8.32953	8.32953	8.32953	8.32953	8.32953	8.32953	8.32953	8.32953	8.32953	8.32953	8.32953	8.32953	8.32953	8.32953	8.32953	8.32953	8.32953	8.32953	8.32953	8.32953	8.32953	8.32953	8.32953	8.32953	8.32953	8.32953	8.32953	8.32953	8.32953	8.32953	8.32953	8.32953	8.32953	8.32953
7.75611	7.75611	7.75611	7.75611	7.75611	7.75611	7.75611	7.75611	7.75611	7.75611	7.75611	7.75611	7.75611	7.75611	7.75611	7.75611	7.75611	7.75611	7.75611	7.75611	7.75611	7.75611	7.75611	7.75611	7.75611	7.75611	7.75611	7.75611	7.75611	7.75611	7.75611	7.75611	7.75611	7.75611	7.75611	7.75611	7.75611	7.75611	7.75611	7.75611	7.75611	7.75611	7.75611	7.75611	7.75611	7.75611	7.75611	7.75611	7.75611	7.75611
7.21639	7.21639	7.21639	7.21639	7.21639	7.21639	7.21639	7.21639	7.21639	7.21639	7.21639	7.21639	7.21639	7.21639	7.21639	7.21639	7.21639	7.21639	7.21639	7.21639	7.21639	7.21639	7.21639	7.21639	7.21639	7.21639	7.21639	7.21639	7.21639	7.21639	7.21639	7.21639	7.21639	7.21639	7.21639	7.21639	7.21639	7.21639	7.21639	7.21639	7.21639	7.21639	7.21639	7.21639	7.21639	7.21639	7.21639	7.21639	7.21639	7.21639
6.70915	6.70915	6.70915	6.70915	6.70915	6.70915	6.70915	6.70915	6.70915	6.70915	6.70915	6.70915	6.70915	6.70915	6.70915	6.70915	6.70915	6.70915	6.70915	6.70915	6.70915	6.70915	6.70915	6.70915	6.70915	6.70915	6.70915	6.70915	6.70915	6.70915	6.70915	6.70915	6.70915	6.70915	6.70915	6.70915	6.70915	6.70915	6.70915	6.70915	6.70915	6.70915	6.70915	6.70915	6.70915	6.70915	6.70915	6.70915	6.70915	6.70915
6.23311	6.23311	6.23311	6.23311	6.23311	6.23311	6.23311	6.23311	6.23311	6.23311	6.23311	6.23311	6.23311	6.23311	6.23311	6.23311	6.23311	6.23311	6.23311	6.23311	6.23311	6.23311	6.23311	6.23311	6.23311	6.23311	6.23311	6.23311	6.23311	6.23311	6.23311	6.23311	6.23311	6.23311	6.23311	6.23311	6.23311	6.23311	6.23311	6.23311	6.23311	6.23311	6.23311	6.23311	6.23311	6.23311	6.23311	6.23311	6.23311	6.23311
5.7869	5.7869	5.7869	5.7869	5.7869	5.7869	5.7869	5.7869	5.7869	5.7869	5.7869	5.7869	5.7869	5.7869	5.7869	5.7869	5.7869	5.7869	5.7869	5.7869	5.7869	5.7869	5.7869	5.7869	5.7869	5.7869	5.7869	5.7869	5.7869	5.7869	5.7869	5.7869	5.7869	5.7869	5.7869	5.7869	5.7869	5.7869	5.7869	5.7869	5.7869	5.7869	5.7869	5.7869	5.7869	5.7869	5.7869	5.7869	5.7869	5.7869
5.36918	5.36918	5.36918	5.36918	5.36918	5.36918	5.36918	5.36918	5.36918	5.36918	5.36918	5.36918	5.36918	5.36918	5.36918	5.36918	5.36918	5.36918	5.36918	5.36918	5.36918	5.36918	5.36918	5.36918	5.36918	5.36918	5.36918	5.36918	5.36918	5.36918	5.36918	5.36918	5.36918	5.36918	5.36918	5.36918	5.36918	5.36918	5.36918	5.36918	5.36918	5.36918	5.36918	5.36918	5.36918	5.36918	5.36918	5.36918	5.36918	5.36918
4.97855	4.97855	4.97855	4.97855	4.97855	4.97855	4.97855	4.97855	4.97855	4.97855	4.97855	4.97855	4.97855	4.97855	4.97855	4.97855	4.97855	4.97855	4.97855	4.97855	4.97855	4.97855	4.97855	4.97855	4.97855	4.97855	4.97855	4.97855	4.97855	4.97855	4.97855	4.97855	4.97855	4.97855	4.97855	4.97855	4.97855	4.97855	4.97855	4.97855	4.97855	4.97855	4.97855	4.97855	4.97855	4.97855	4.97855	4.97855	4.97855	4.97855
4.61365	4.61365	4.61365	4.61365	4.61365	4.61365	4.61365	4.61365	4.61365	4.61365	4.61365	4.61365	4.61365	4.61365	4.61365	4.61365	4.61365	4.61365	4.61365	4.61365	4.61365	4.61365	4.61365	4.61365	4.61365	4.61365	4.61365	4.61365	4.61365	4.61365	4.61365	4.61365	4.61365	4.61365	4.61365	4.61365	4.61365	4.61365	4.61365	4.61365	4.61365	4.61365	4.61365	4.61365	4.61365	4.61365	4.61365	4.61365	4.61365	4.61365
4.27311	4.27311	4.27311	4.27311	4.27311	4.27311	4.27311	4.27311	4.27311	4.27311	4.27311	4.27311	4.27311	4.27311	4.27311	4.27311	4.27311	4.27311	4.27311	4.27311	4.27311	4.27311	4.27311	4.27311	4.27311	4.27311	4.27311	4.27311	4.27311	4.27311	4.27311	4.27311	4.27311	4.27311	4.27311	4.27311	4.27311	4.27311	4.27311	4.27311	4.27311	4.27311	4.27311	4.27311	4.27311	4.27311	4.27311	4.27311	4.27311	4.27311
3.95561	3.95561	3.95561	3.95561	3.95561	3.95561	3.95561	3.95561	3.95561	3.95561	3.95561	3.95561	3.95561	3.95561	3.95561	3.95561	3.95561	3.95561	3.95561	3.95561	3.95561	3.95561	3.95561	3.95561	3.95561	3.95561	3.95561	3.95561	3.95561	3.95561	3.95561	3.95561	3.95561	3.95561	3.95561	3.95561	3.95561	3.95561	3.95561	3.95561	3.95561	3.95561	3.95561	3.95561	3.95561	3.95561	3.95561	3.95561	3.95561	3.95561
3.65983	3.65983	3.65983	3.65983	3.65983	3.65983	3.65983	3.65983	3.65983	3.65983	3.65983	3.65983	3.65983	3.65983	3.65983	3.65983	3.65983	3.65983	3.65983	3.65983	3.65983	3.65983	3.65983	3.65983	3.65983	3.65983	3.65983	3.65983	3.65983	3.65983	3.65983	3.65983	3.65983	3.65983	3.65983	3.65983	3.65983	3.65983	3.65983	3.65983	3.65983	3.65983	3.65983	3.65983	3.65983	3.65983	3.65983	3.65983	3.65983	3.65983
3.38453	3.38453	3.38453	3.38453	3.38453	3.38453	3.38453	3.38453	3.38453	3.38453	3.38453	3.38453	3.38453	3.38453	3.38453	3.38453	3.38453	3.38453	3.38453	3.38453	3.38453	3.38453	3.38453	3.38453	3.38453	3.38453	3.38453	3.38453	3.38453	3.38453	3.38453	3.38453	3.38453	3.38453	3.38453	3.38453	3.38453	3.38453	3.38453	3.38453	3.38453	3.38453	3.38453	3.38453	3.38453	3.38453	3.38453	3.38453	3.38453	3.38453
3.12848	3.12848	3.12848	3.12848	3.12848	3.12848	3.12848	3.12848	3.12848	3.12848	3.12848	3.12848	3.12848	3.12848	3.12848	3.12848	3.12848	3.12848	3.12848	3.12848	3.12848	3.12848	3.12848	3.12848	3.12848	3.12848	3.12848	3.12848	3.12848	3.12848	3.12848	3.12848	3.12848	3.12848	3.12848	3.12848	3.12848	3.12848	3.12848	3.12848	3.12848	3.12848	3.12848	3.12848	3.12848	3.12848	3.12848	3.12848	3.12848	3.12848
2.89052	2.89052	2.89052	2.89052	2.89052	2.89052	2.89052	2.89052	2.89052	2.89052	2.89052	2.89052	2.89052	2.89052	2.89052	2.89052	2.89052	2.89052	2.89052	2.89052	2.89052	2.89052	2.89052	2.89052	2.89052	2.89052	2.89052	2.89052	2.89052	2.89052	2.89052	2.89052	2.89052	2.89052	2.89052	2.89052	2.89052	2.89052	2.89052	2.89052	2.89052	2.89052	2.89052	2.89052	2.89052	2.89052	2.89052	2.89052	2.89052	2.89052
2.66951	2.66951	2.66951	2.66951	2.66951	2.66951	2.66951	2.66951	2.66951	2.66951	2.66951	2.66951	2.66951	2.66951	2.66951	2.66951	2.66951	2.66951	2.66951	2.66951	2.66951	2.66951	2.66951	2.66951	2.66951	2.66951	2.66951	2.66951	2.66951	2.66951	2.66951	2.66951	2.66951	2.66951	2.66951	2.66951	2.66951	2.66951	2.66951	2.66951	2.66951	2.66951	2.66951	2.66951	2.66951	2.66951	2.66951	2.66951	2.66951	2.66951
2.46439	2.46439	2.46439	2.46439	2.46439	2.46439	2.46439	2.46439	2.46439	2.46439	2.46439	2.46439	2.46439	2.46439	2.46439	2.46439	2.46439	2.46439	2.46439	2.46439	2.46439	2.46439	2.46439	2.46439	2.46439	2.46439	2.46439	2.46439	2.46439	2.46439	2.46439	2.46439	2.46439	2.46439	2.46439	2.46439	2.46439	2.46439	2.46439	2.46439	2.46439	2.46439	2.46439	2.46439	2.46439	2.46439	2.46439	2.46439	2.46439	2.46439
2.27413	2.27413	2.27413	2.27413	2.27413	2.27413	2.27413	2.27413	2.27413	2.27413	2.27413	2.27413	2.27413	2.27413	2.27413	2.27413	2.27413	2.27413	2.27413	2.27413	2.27413	2.27413	2.27413	2.27413	2.27413	2.27413	2.27413	2.27413	2.27413	2.27413	2.27413	2.27413	2.27413	2.27413	2.27413	2.27413	2.27413	2.27413	2.27413	2.27413	2.27413	2.27413	2.27413	2.27413	2.27413	2.27413	2.27413	2.27413	2.27413	2.27413
2.09777	2.09777	2.09777	2.09777	2.09777	2.09777	2.09777	2.09777	2.09777	2.09777	2.09777	2.09777	2.09777	2.09777	2.09777	2.09777	2.09777	2.09777	2.09777	2.09777	2.09777	2.09777	2.09777	2.09777	2.09777	2.09777	2.09777	2.09777	2.09777	2.09777	2.09777	2.09777	2.09777	2.09777	2.09777	2.09777	2.09777	2.09777	2.09777	2.09777	2.09777	2.09777	2.09777	2.09777	2.09777	2.09777	2.09777	2.09777	2.09777	2.09777
1.93438	1.93438	1.93438	1.93438	1.93438	1.93438	1.93438	1.93438	1.93438	1.93438	1.93438	1.93438	1.93438	1.93438	1.93438	1.93438	1.93438	1.93438	1.93438	1.93438	1.93438	1.93438	1.93438	1.93438	1.93438	1.93438	1.93438	1.93438	1.93438	1.93438	1.93438	1.93438	1.93438	1.93438	1.93438	1.93438	1.93438	1.93438	1.93438	1.93438	1.93438	1.93438	1.93438	1.93438	1.93438	1.93438	1.93438	1.93438	1.93438	1.93438
1.78309	1.78309	1.78309	1.78309	1.78309	1.78309	1.78309	1.78309	1.78309	1.78309	1.78309	1.78309	1.78309	1.78309	1.78309	1.78309	1.78309	1.78309	1.78309	1.78309	1.78309	1.78309	1.78309	1.78309	1.78309	1.78309	1.78309	1.78309	1.78309	1.78309	1.78309	1.78309	1.78309	1.78309	1.78309	1.78309	1.78309	1.78309	1.78309	1.78309	1.78309	1.78309	1.78309	1.78309	1.78309	1.78309	1.78309	1.78309	1.78309	1.78309
1.64308	1.64308	1.64308	1.64308	1.64308	1.64308	1.64308	1.64308	1.64308	1.64308	1.64308	1.64308	1.64308	1.64308	1.64308	1.64308	1.64308	1.64308	1.64308	1.64308	1.64308	1.64308	1.64308	1.64308	1.64308	1.64308	1.64308	1.64308	1.64308	1.64308	1.64308	1.64308	1.64308	1.64308	1.64308	1.64308	1.64308	1.64308	1.64308	1.64308	1.64308	1.64308	1.64308	1.64308	1.64308	1.64308	1.64308	1.64308	1.64308	1.64308
1.51357	1.51357	1.51357	1.51357	1.51357	1.51357	1.51357	1.51357	1.51357	1.51357	1.51357	1.51357	1.51357	1.51357	1.51357	1.51357	1.51357	1.51357	1.51357	1.51357	1.51357	1.51357	1.51357	1.51357	1.51357	1.51357	1.51357	1.51357	1.51357	1.51357	1.51357	1.51357	1.51357	1.51357	1.51357	1.51357	1.51357	1.51357	1.51357	1.51357	1.51357	1.51357	1.51357	1.51357	1.51357	1.51357	1.51357	1.51357	1.51357	1.51357
1.39382	1.39382	1.39382	1.39382	1.39382	1.39382	1.39382	1.39382	1.39382	1.39382	1.39382	1.39382	1.39382	1.39382	1.39382	1.39382	1.39382	1.39382	1.39382	1.39382	1.39382	1.39382	1.39382	1.39382	1.39382	1.39382	1.39382	1.39382	1.39382	1.39382	1.39382	1.39382	1.39382	1.39382	1.39382	1.39382	1.39382	1.39382	1.39382	1.39382	1.39382	1.39382	1.39382	1.39382	1.39382	1.39382	1.39382	1.39382	1.39382	1.39382
1.28316	1.28316	1.28316	1.28316	1.28316	1.28316	1.28316	1.28316	1.28316	1.28316	1.28316	1.28316	1.28316	1.28316	1.28316	1.28316	1.28316	1.28316	1.28316	1.28316	1.28316	1.28316	1.28316	1.28316	1.28316	1.28316	1.28316	1.28316	1.28316	1.28316	1.28316	1.28316	1.28316	1.28316	1.28316	1.28316	1.28316	1.28316	1.28316	1.28316	1.28316	1.28316	1.28316	1.28316	1.28316	1.28316	1.28316	1.28316	1.28316	1.28316
1.18094	1.18094	1.18094	1.18094	1.18094	1.18094	1.18094	1.18094	1.18094	1.18094	1.18094	1.18094	1.18094	1.18094	1.18094	1.18094	1.18094	1.18094	1.18094	1.18094	1.18094	1.18094	1.18094	1.18094	1.18094	1.18094	1.18094	1.18094	1.18094	1.18094	1.18094	1.18094	1.18094	1.18094	1.18094	1.18094	1.18094	1.18094	1.18094	1.18094	1.18094	1.18094	1.18094	1.18094	1.18094	1.18094	1.18094	1.18094	1.18094	1.18094
1.08656	1.08656	1.08656	1.08656	1.08656	1.08656	1.08656	1.08656	1.08656	1.08656	1.08656	1.08656	1.08656	1.08656	1.08656	1.08656	1.08656	1.08656	1.08656	1.08656	1.08656	1.08656	1.08656	1.08656	1.08656	1.08656	1.08656	1.08656	1.08656	1.08656	1.08656	1.08656	1.08656	1.08656	1.08656	1.08656	1.08656	1.08656	1.08656	1.08656	1.08656	1.08656	1.08656	1.08656	1.08656	1.08656	1.08656	1.08656	1.08656	1.08656
0.999441	0.999441	0.999441	0.999441	0.999441	0.999441	0.999441	0.999441	0.999441	0.999441	0.999441	0.999441	0.999441	0.999441	0.999441	0.999441	0.999441	0.999441	0.999441	0.999441	0.999441	0.999441	0.999441	0.999441	0.999441	0.999441	0.999441	0.999441	0.999441	0.999441	0.999441	0.999441	0.999441	0.999441	0.999441	0.999441	0.999441	0.999441	0.999441	0.999441	0.999441	0.999441	0.999441	0.999441	0.999441	0.999441	0.999441	0.999441	0.999441	0.999441
0.919065	0.919065	0.919065	0.919065	0.919065	0.919065	0.919065	0.919065	0.919065	0.919065	0.919065	0.919065	0.919065	0.919065	0.919065	0.919065	0.919065	0.919065	0.919065	0.919065	0.919065	0.919065	0.919065	0.919065	0.919065	0.919065	0.919065	0.919065	0.919065	0.919065	0.919065	0.919065	0.919065	0.919065	0.919065	0.919065	0.919065	0.919065	0.919065	0.919065	0.919065	0.919065	0.919065	0.919065	0.919065	0.919065	0.919065	0.919065	0.919065	0.919065
0.844936	0.844936	0.844936	0.844936	0.844936	0.844936	0.844936	0.844936	0.844936	0.844936	0.844936	0.844936	0.844936	0.844936	0.844936	0.844936	0.844936	0.844936	0.844936	0.844936	0.844936	0.844936	0.844936	0.844936	0.844936	0.844936	0.844936	0.844936	0.844936	0.844936	0.844936	0.844936	0.844936	0.844936	0.844936	0.844936	0.844936	0.844936	0.844936	0.844936	0.844936	0.844936	0.844936	0.844936	0.844936	0.844936	0.844936	0.844936	0.844936	0.844936
0.776593	0.776593	0.776593	0.776593	0.776593	0.776593	0.776593	0.776593	0.776593	0.776593	0.776593	0.776593	0.776593	0.776593	0.776593	0.776593	0.776593	0.776593	0.776593	0.776593	0.776593	0.776593	0.776593	0.776593	0.776593	0.776593	0.776593	0.776593	0.776593	0.776593	0.776593	0.776593	0.776593	0.776593	0.776593	0.776593	0.776593	0.776593	0.776593	0.776593	0.776593	0.776593	0.776593	0.776593	0.776593	0.776593	0.776593	0.776593	0.776593	0.776593
0.713605	0.713605	0.713605	0.713605	0.713605	0.713605	0.713605	0.713605	0.713605	0.713605	0.713605	0.713605	0.713605	0.713605	0.713605	0.713605	0.713605	0.713605	0.713605	0.713605	0.713605	0.713605	0.713605	0.713605	0.713605	0.713605	0.713605	0.713605	0.713605	0.713605	0.713605	0.713605	0.713605	0.713605	0.713605	0.713605	0.713605	0.713605	0.713605	0.713605	0.713605	0.713605	0.713605	0.713605	0.713605	0.713605	0.713605	0.713605	0.713605	0.713605
0.655573	0.655573	0.655573	0.655573	0.655573	0.655573	0.655573	0.655573	0.655573	0.655573	0.655573	0.655573	0.655573	0.655573	0.655573	0.655573	0.655573	0.655573	0.655573	0.655573	0.655573	0.655573	0.655573	0.655573	0.655573	0.655573	0.655573	0.655573	0.655573	0.655573	0.655573	0.655573	0.655573	0.655573	0.655573	0.655573	0.655573	0.655573	0.655573	0.655573	0.655573	0.655573	0.655573	0.655573	0.655573	0.655573	0.655573	0.655573	0.655573	0.655573
0.602124	0.602124	0.602124	0.602124	0.602124	0.602124	0.602124	0.602124	0.602124	0.602124	0.602124	0.602124	0.602124	0.602124	0.602124	0.602124	0.602124	0.602124	0.602124	0.602124	0.602124	0.602124	0.602124	0.602124	0.602124	0.602124	0.602124	0.602124	0.602124	0.602124	0.602124	0.602124	0.602124	0.602124	0.602124	0.602124	0.602124	0.602124	0.602124	0.602124	0.602124	0.602124	0.602124	0.602124	0.602124	0.602124	0.602124	0.602124	0.602124	0.602124
0.55291	0.55291	0.55291	0.55291	0.55291	0.55291	0.55291	0.55291	0.55291	0.55291	0.55291	0.55291	0.55291	0.55291	0.55291	0.55291	0.55291	0.55291	0.55291	0.55291	0.55291	0.55291	0.55291	0.55291	0.55291	0.55291	0.55291	0.55291	0.55291	0.55291	0.55291	0.55291	0.55291	0.55291	0.55291	0.55291	0.55291	0.55291	0.55291	0.55291	0.55291	0.55291	0.55291	0.55291	0.55291	0.55291	0.55291	0.55291	0.55291	0.55291
0.50761	0.50761	0.50761	0.50761	0.50761	0.50761	0.50761	0.50761	0.50761	0.50761	0.50761	0.50761	0.50761	0.50761	0.50761	0.50761	0.50761	0.50761	0.50761	0.50761	0.50761	0.50761	0.50761	0.50761	0.50761	0.50761	0.50761	0.50761	0.50761	0.50761	0.50761	0.50761	0.50761	0.50761	0.50761	0.50761	0.50761	0.50761	0.50761	0.50761	0.50761	0.50761	0.50761	0.50761	0.50761	0.50761	0.50761	0.50761	0.50761	0.50761
0.465925	0.465925	0.465925	0.465925	0.465925	0.465925	0.465925	0.465925	0.465925	0.465925	0.465925	0.465925	0.465925	0.465925	0.465925	0.465925	0.465925	0.465925	0.465925	0.465925	0.465925	0.465925	0.465925	0.465925	0.465925	0.465925	0.465925	0.465925	0.465925	0.465925	0.465925	0.465925	0.465925	0.465925	0.465925	0.465925	0.465925	0.465925	0.465925	0.465925	0.465925	0.465925	0.465925	0.465925	0.465925	0.465925	0.465925	0.465925	0.465925	0.465925
0.427577	0.427577	0.427577	0.427577	0.427577	0.427577	0.427577	0.427577	0.427577	0.427577	0.427577	0.427577	0.427577	0.427577	0.427577	0.427577	0.427577	0.427577	0.427577	0.427577	0.427577	0.427577	0.427577	0.427577	0.427577	0.427577	0.427577	0.427577	0.427577	0.427577	0.427577	0.427577	0.427577	0.427577	0.427577	0.427577	0.427577	0.427577	0.427577	0.427577	0.427577	0.427577	0.427577	0.427577	0.427577	0.427577	0.427577	0.427577	0.427577	0.427577
0.392308	0.392308	0.392308	0.392308	0.392308	0.392308	0.392308	0.392308	0.392308	0.392308	0.392308	0.392308	0.392308	0.392308	0.392308	0.392308	0.392308	0.392308	0.392308	0.392308	0.392308	0.392308	0.392308	0.392308	0.392308	0.392308	0.392308	0.392308	0.392308	0.392308	0.392308	0.392308	0.392308	0.392308	0.392308	0.392308	0.392308	0.392308	0.392308	0.392308	0.392308	0.392308	0.392308	0.392308	0.392308	0.392308	0.392308	0.392308	0.392308	0.392308
0.359879	0.359879	0.359879	0.359879	0.359879	0.359879	0.359879	0.359879	0.359879	0.359879	0.359879	0.359879	0.359879	0.359879	0.359879	0.359879	0.359879	0.359879	0.359879	0.359879	0.359879	0.359879	0.359879	0.359879	0.359879	0.359879	0.359879	0.359879	0.359879	0.359879	0.359879	0.359879	0.359879	0.359879	0.359879	0.359879	0.359879	0.359879	0.359879	0.359879	0.359879	0.359879	0.359879	0.359879	0.359879	0.359879	0.359879	0.359879	0.359879	0.359879
[truncated: 411 more columns]

## Sheet: S_Flat_OL-Sample9_DMI_F1
-7.40153	-7.40153	-7.40153	-7.40153	-7.40153	-7.40153	-7.40153	-7.40153	-7.40153	-7.40153	-7.40153	-7.40153	-7.40153	-7.40153	-7.40153	-7.40153	-7.40153	-7.40153	-7.40153	-7.40153	-7.40153	-7.40153	-7.40153	-7.40153	-7.40153	-7.40153	-7.40153	-7.40153	-7.40153	-7.40153	-7.40153	-7.40153	-7.40153	-7.40153	-7.40153	-7.40153	-7.40153	-7.40153	-7.40153	-7.40153	-7.40153	-7.40153	-7.40153	-7.40153	-7.40153	-7.40153	-7.40153	-7.40153	-7.40153	-7.40153
-7.39908	-7.39908	-7.39908	-7.39908	-7.39908	-7.39908	-7.39908	-7.39908	-7.39908	-7.39908	-7.39908	-7.39908	-7.39908	-7.39908	-7.39908	-7.39908	-7.39908	-7.39908	-7.39908	-7.39908	-7.39908	-7.39908	-7.39908	-7.39908	-7.39908	-7.39908	-7.39908	-7.39908	-7.39908	-7.39908	-7.39908	-7.39908	-7.39908	-7.39908	-7.39908	-7.39908	-7.39908	-7.39908	-7.39908	-7.39908	-7.39908	-7.39908	-7.39908	-7.39908	-7.39908	-7.39908	-7.39908	-7.39908	-7.39908	-7.39908
-7.30908	-7.30908	-7.30908	-7.30908	-7.30908	-7.30908	-7.30908	-7.30908	-7.30908	-7.30908	-7.30908	-7.30908	-7.30908	-7.30908	-7.30908	-7.30908	-7.30908	-7.30908	-7.30908	-7.30908	-7.30908	-7.30908	-7.30908	-7.30908	-7.30908	-7.30908	-7.30908	-7.30908	-7.30908	-7.30908	-7.30908	-7.30908	-7.30908	-7.30908	-7.30908	-7.30908	-7.30908	-7.30908	-7.30908	-7.30908	-7.30908	-7.30908	-7.30908	-7.30908	-7.30908	-7.30908	-7.30908	-7.30908	-7.30908	-7.30908
-7.25351	-7.25351	-7.25351	-7.25351	-7.25351	-7.25351	-7.25351	-7.25351	-7.25351	-7.25351	-7.25351	-7.25351	-7.25351	-7.25351	-7.25351	-7.25351	-7.25351	-7.25351	-7.25351	-7.25351	-7.25351	-7.25351	-7.25351	-7.25351	-7.25351	-7.25351	-7.25351	-7.25351	-7.25351	-7.25351	-7.25351	-7.25351	-7.25351	-7.25351	-7.25351	-7.25351	-7.25351	-7.25351	-7.25351	-7.25351	-7.25351	-7.25351	-7.25351	-7.25351	-7.25351	-7.25351	-7.25351	-7.25351	-7.25351	-7.25351
-7.04303	-7.04303	-7.04303	-7.04303	-7.04303	-7.04303	-7.04303	-7.04303	-7.04303	-7.04303	-7.04303	-7.04303	-7.04303	-7.04303	-7.04303	-7.04303	-7.04303	-7.04303	-7.04303	-7.04303	-7.04303	-7.04303	-7.04303	-7.04303	-7.04303	-7.04303	-7.04303	-7.04303	-7.04303	-7.04303	-7.04303	-7.04303	-7.04303	-7.04303	-7.04303	-7.04303	-7.04303	-7.04303	-7.04303	-7.04303	-7.04303	-7.04303	-7.04303	-7.04303	-7.04303	-7.04303	-7.04303	-7.04303	-7.04303	-7.04303
-6.9573	-6.9573	-6.9573	-6.9573	-6.9573	-6.9573	-6.9573	-6.9573	-6.9573	-6.9573	-6.9573	-6.9573	-6.9573	-6.9573	-6.9573	-6.9573	-6.9573	-6.9573	-6.9573	-6.9573	-6.9573	-6.9573	-6.9573	-6.9573	-6.9573	-6.9573	-6.9573	-6.9573	-6.9573	-6.9573	-6.9573	-6.9573	-6.9573	-6.9573	-6.9573	-6.9573	-6.9573	-6.9573	-6.9573	-6.9573	-6.9573	-6.9573	-6.9573	-6.9573	-6.9573	-6.9573	-6.9573	-6.9573	-6.9573	-6.9573
-6.25626	-6.25626	-6.25626	-6.25626	-6.25626	-6.25626	-6.25626	-6.25626	-6.25626	-6.25626	-6.25626	-6.25626	-6.25626	-6.25626	-6.25626	-6.25626	-6.25626	-6.25626	-6.25626	-6.25626	-6.25626	-6.25626	-6.25626	-6.25626	-6.25626	-6.25626	-6.25626	-6.25626	-6.25626	-6.25626	-6.25626	-6.25626	-6.25626	-6.25626	-6.25626	-6.25626	-6.25626	-6.25626	-6.25626	-6.25626	-6.25626	-6.25626	-6.25626	-6.25626	-6.25626	-6.25626	-6.25626	-6.25626	-6.25626	-6.25626
-3.26923	-3.26923	-3.26923	-3.26923	-3.26923	-3.26923	-3.26923	-3.26923	-3.26923	-3.26923	-3.26923	-3.26923	-3.26923	-3.26923	-3.26923	-3.26923	-3.26923	-3.26923	-3.26923	-3.26923	-3.26923	-3.26923	-3.26923	-3.26923	-3.26923	-3.26923	-3.26923	-3.26923	-3.26923	-3.26923	-3.26923	-3.26923	-3.26923	-3.26923	-3.26923	-3.26923	-3.26923	-3.26923	-3.26923	-3.26923	-3.26923	-3.26923	-3.26923	-3.26923	-3.26923	-3.26923	-3.26923	-3.26923	-3.26923	-3.26923
0.374161	0.374161	0.374161	0.374161	0.374161	0.374161	0.374161	0.374161	0.374161	0.374161	0.374161	0.374161	0.374161	0.374161	0.374161	0.374161	0.374161	0.374161	0.374161	0.374161	0.374161	0.374161	0.374161	0.374161	0.374161	0.374161	0.374161	0.374161	0.374161	0.374161	0.374161	0.374161	0.374161	0.374161	0.374161	0.374161	0.374161	0.374161	0.374161	0.374161	0.374161	0.374161	0.374161	0.374161	0.374161	0.374161	0.374161	0.374161	0.374161	0.374161
15.2835	15.2835	15.2835	15.2835	15.2835	15.2835	15.2835	15.2835	15.2835	15.2835	15.2835	15.2835	15.2835	15.2835	15.2835	15.2835	15.2835	15.2835	15.2835	15.2835	15.2835	15.2835	15.2835	15.2835	15.2835	15.2835	15.2835	15.2835	15.2835	15.2835	15.2835	15.2835	15.2835	15.2835	15.2835	15.2835	15.2835	15.2835	15.2835	15.2835	15.2835	15.2835	15.2835	15.2835	15.2835	15.2835	15.2835	15.2835	15.2835	15.2835
15.4582	15.4582	15.4582	15.4582	15.4582	15.4582	15.4582	15.4582	15.4582	15.4582	15.4582	15.4582	15.4582	15.4582	15.4582	15.4582	15.4582	15.4582	15.4582	15.4582	15.4582	15.4582	15.4582	15.4582	15.4582	15.4582	15.4582	15.4582	15.4582	15.4582	15.4582	15.4582	15.4582	15.4582	15.4582	15.4582	15.4582	15.4582	15.4582	15.4582	15.4582	15.4582	15.4582	15.4582	15.4582	15.4582	15.4582	15.4582	15.4582	15.4582
24.2052	24.2052	24.2052	24.2052	24.2052	24.2052	24.2052	24.2052	24.2052	24.2052	24.2052	24.2052	24.2052	24.2052	24.2052	24.2052	24.2052	24.2052	24.2052	24.2052	24.2052	24.2052	24.2052	24.2052	24.2052	24.2052	24.2052	24.2052	24.2052	24.2052	24.2052	24.2052	24.2052	24.2052	24.2052	24.2052	24.2052	24.2052	24.2052	24.2052	24.2052	24.2052	24.2052	24.2052	24.2052	24.2052	24.2052	24.2052	24.2052	24.2052
28.5404	28.5404	28.5404	28.5404	28.5404	28.5404	28.5404	28.5404	28.5404	28.5404	28.5404	28.5404	28.5404	28.5404	28.5404	28.5404	28.5404	28.5404	28.5404	28.5404	28.5404	28.5404	28.5404	28.5404	28.5404	28.5404	28.5404	28.5404	28.5404	28.5404	28.5404	28.5404	28.5404	28.5404	28.5404	28.5404	28.5404	28.5404	28.5404	28.5404	28.5404	28.5404	28.5404	28.5404	28.5404	28.5404	28.5404	28.5404	28.5404	28.5404
29.6722	29.6722	29.6722	29.6722	29.6722	29.6722	29.6722	29.6722	29.6722	29.6722	29.6722	29.6722	29.6722	29.6722	29.6722	29.6722	29.6722	29.6722	29.6722	29.6722	29.6722	29.6722	29.6722	29.6722	29.6722	29.6722	29.6722	29.6722	29.6722	29.6722	29.6722	29.6722	29.6722	29.6722	29.6722	29.6722	29.6722	29.6722	29.6722	29.6722	29.6722	29.6722	29.6722	29.6722	29.6722	29.6722	29.6722	29.6722	29.6722	29.6722
29.2472	29.2472	29.2472	29.2472	29.2472	29.2472	29.2472	29.2472	29.2472	29.2472	29.2472	29.2472	29.2472	29.2472	29.2472	29.2472	29.2472	29.2472	29.2472	29.2472	29.2472	29.2472	29.2472	29.2472	29.2472	29.2472	29.2472	29.2472	29.2472	29.2472	29.2472	29.2472	29.2472	29.2472	29.2472	29.2472	29.2472	29.2472	29.2472	29.2472	29.2472	29.2472	29.2472	29.2472	29.2472	29.2472	29.2472	29.2472	29.2472	29.2472
29.4222	29.4222	29.4222	29.4222	29.4222	29.4222	29.4222	29.4222	29.4222	29.4222	29.4222	29.4222	29.4222	29.4222	29.4222	29.4222	29.4222	29.4222	29.4222	29.4222	29.4222	29.4222	29.4222	29.4222	29.4222	29.4222	29.4222	29.4222	29.4222	29.4222	29.4222	29.4222	29.4222	29.4222	29.4222	29.4222	29.4222	29.4222	29.4222	29.4222	29.4222	29.4222	29.4222	29.4222	29.4222	29.4222	29.4222	29.4222	29.4222	29.4222
29.6062	29.6062	29.6062	29.6062	29.6062	29.6062	29.6062	29.6062	29.6062	29.6062	29.6062	29.6062	29.6062	29.6062	29.6062	29.6062	29.6062	29.6062	29.6062	29.6062	29.6062	29.6062	29.6062	29.6062	29.6062	29.6062	29.6062	29.6062	29.6062	29.6062	29.6062	29.6062	29.6062	29.6062	29.6062	29.6062	29.6062	29.6062	29.6062	29.6062	29.6062	29.6062	29.6062	29.6062	29.6062	29.6062	29.6062	29.6062	29.6062	29.6062
30.2584	30.2584	30.2584	30.2584	30.2584	30.2584	30.2584	30.2584	30.2584	30.2584	30.2584	30.2584	30.2584	30.2584	30.2584	30.2584	30.2584	30.2584	30.2584	30.2584	30.2584	30.2584	30.2584	30.2584	30.2584	30.2584	30.2584	30.2584	30.2584	30.2584	30.2584	30.2584	30.2584	30.2584	30.2584	30.2584	30.2584	30.2584	30.2584	30.2584	30.2584	30.2584	30.2584	30.2584	30.2584	30.2584	30.2584	30.2584	30.2584	30.2584
30.5293	30.5293	30.5293	30.5293	30.5293	30.5293	30.5293	30.5293	30.5293	30.5293	30.5293	30.5293	30.5293	30.5293	30.5293	30.5293	30.5293	30.5293	30.5293	30.5293	30.5293	30.5293	30.5293	30.5293	30.5293	30.5293	30.5293	30.5293	30.5293	30.5293	30.5293	30.5293	30.5293	30.5293	30.5293	30.5293	30.5293	30.5293	30.5293	30.5293	30.5293	30.5293	30.5293	30.5293	30.5293	30.5293	30.5293	30.5293	30.5293	30.5293
30.0104	30.0104	30.0104	30.0104	30.0104	30.0104	30.0104	30.0104	30.0104	30.0104	30.0104	30.0104	30.0104	30.0104	30.0104	30.0104	30.0104	30.0104	30.0104	30.0104	30.0104	30.0104	30.0104	30.0104	30.0104	30.0104	30.0104	30.0104	30.0104	30.0104	30.0104	30.0104	30.0104	30.0104	30.0104	30.0104	30.0104	30.0104	30.0104	30.0104	30.0104	30.0104	30.0104	30.0104	30.0104	30.0104	30.0104	30.0104	30.0104	30.0104
29.9202	29.9202	29.9202	29.9202	29.9202	29.9202	29.9202	29.9202	29.9202	29.9202	29.9202	29.9202	29.9202	29.9202	29.9202	29.9202	29.9202	29.9202	29.9202	29.9202	29.9202	29.9202	29.9202	29.9202	29.9202	29.9202	29.9202	29.9202	29.9202	29.9202	29.9202	29.9202	29.9202	29.9202	29.9202	29.9202	29.9202	29.9202	29.9202	29.9202	29.9202	29.9202	29.9202	29.9202	29.9202	29.9202	29.9202	29.9202	29.9202	29.9202
30.067	30.067	30.067	30.067	30.067	30.067	30.067	30.067	30.067	30.067	30.067	30.067	30.067	30.067	30.067	30.067	30.067	30.067	30.067	30.067	30.067	30.067	30.067	30.067	30.067	30.067	30.067	30.067	30.067	30.067	30.067	30.067	30.067	30.067	30.067	30.067	30.067	30.067	30.067	30.067	30.067	30.067	30.067	30.067	30.067	30.067	30.067	30.067	30.067	30.067
29.0232	29.0232	29.0232	29.0232	29.0232	29.0232	29.0232	29.0232	29.0232	29.0232	29.0232	29.0232	29.0232	29.0232	29.0232	29.0232	29.0232	29.0232	29.0232	29.0232	29.0232	29.0232	29.0232	29.0232	29.0232	29.0232	29.0232	29.0232	29.0232	29.0232	29.0232	29.0232	29.0232	29.0232	29.0232	29.0232	29.0232	29.0232	29.0232	29.0232	29.0232	29.0232	29.0232	29.0232	29.0232	29.0232	29.0232	29.0232	29.0232	29.0232
27.4285	27.4285	27.4285	27.4285	27.4285	27.4285	27.4285	27.4285	27.4285	27.4285	27.4285	27.4285	27.4285	27.4285	27.4285	27.4285	27.4285	27.4285	27.4285	27.4285	27.4285	27.4285	27.4285	27.4285	27.4285	27.4285	27.4285	27.4285	27.4285	27.4285	27.4285	27.4285	27.4285	27.4285	27.4285	27.4285	27.4285	27.4285	27.4285	27.4285	27.4285	27.4285	27.4285	27.4285	27.4285	27.4285	27.4285	27.4285	27.4285	27.4285
25.5317	25.5317	25.5317	25.5317	25.5317	25.5317	25.5317	25.5317	25.5317	25.5317	25.5317	25.5317	25.5317	25.5317	25.5317	25.5317	25.5317	25.5317	25.5317	25.5317	25.5317	25.5317	25.5317	25.5317	25.5317	25.5317	25.5317	25.5317	25.5317	25.5317	25.5317	25.5317	25.5317	25.5317	25.5317	25.5317	25.5317	25.5317	25.5317	25.5317	25.5317	25.5317	25.5317	25.5317	25.5317	25.5317	25.5317	25.5317	25.5317	25.5317
24.6678	24.6678	24.6678	24.6678	24.6678	24.6678	24.6678	24.6678	24.6678	24.6678	24.6678	24.6678	24.6678	24.6678	24.6678	24.6678	24.6678	24.6678	24.6678	24.6678	24.6678	24.6678	24.6678	24.6678	24.6678	24.6678	24.6678	24.6678	24.6678	24.6678	24.6678	24.6678	24.6678	24.6678	24.6678	24.6678	24.6678	24.6678	24.6678	24.6678	24.6678	24.6678	24.6678	24.6678	24.6678	24.6678	24.6678	24.6678	24.6678	24.6678
23.7012	23.7012	23.7012	23.7012	23.7012	23.7012	23.7012	23.7012	23.7012	23.7012	23.7012	23.7012	23.7012	23.7012	23.7012	23.7012	23.7012	23.7012	23.7012	23.7012	23.7012	23.7012	23.7012	23.7012	23.7012	23.7012	23.7012	23.7012	23.7012	23.7012	23.7012	23.7012	23.7012	23.7012	23.7012	23.7012	23.7012	23.7012	23.7012	23.7012	23.7012	23.7012	23.7012	23.7012	23.7012	23.7012	23.7012	23.7012	23.7012	23.7012
22.6307	22.6307	22.6307	22.6307	22.6307	22.6307	22.6307	22.6307	22.6307	22.6307	22.6307	22.6307	22.6307	22.6307	22.6307	22.6307	22.6307	22.6307	22.6307	22.6307	22.6307	22.6307	22.6307	22.6307	22.6307	22.6307	22.6307	22.6307	22.6307	22.6307	22.6307	22.6307	22.6307	22.6307	22.6307	22.6307	22.6307	22.6307	22.6307	22.6307	22.6307	22.6307	22.6307	22.6307	22.6307	22.6307	22.6307	22.6307	22.6307	22.6307
22.0907	22.0907	22.0907	22.0907	22.0907	22.0907	22.0907	22.0907	22.0907	22.0907	22.0907	22.0907	22.0907	22.0907	22.0907	22.0907	22.0907	22.0907	22.0907	22.0907	22.0907	22.0907	22.0907	22.0907	22.0907	22.0907	22.0907	22.0907	22.0907	22.0907	22.0907	22.0907	22.0907	22.0907	22.0907	22.0907	22.0907	22.0907	22.0907	22.0907	22.0907	22.0907	22.0907	22.0907	22.0907	22.0907	22.0907	22.0907	22.0907	22.0907
20.6689	20.6689	20.6689	20.6689	20.6689	20.6689	20.6689	20.6689	20.6689	20.6689	20.6689	20.6689	20.6689	20.6689	20.6689	20.6689	20.6689	20.6689	20.6689	20.6689	20.6689	20.6689	20.6689	20.6689	20.6689	20.6689	20.6689	20.6689	20.6689	20.6689	20.6689	20.6689	20.6689	20.6689	20.6689	20.6689	20.6689	20.6689	20.6689	20.6689	20.6689	20.6689	20.6689	20.6689	20.6689	20.6689	20.6689	20.6689	20.6689	20.6689
19.9227	19.9227	19.9227	19.9227	19.9227	19.9227	19.9227	19.9227	19.9227	19.9227	19.9227	19.9227	19.9227	19.9227	19.9227	19.9227	19.9227	19.9227	19.9227	19.9227	19.9227	19.9227	19.9227	19.9227	19.9227	19.9227	19.9227	19.9227	19.9227	19.9227	19.9227	19.9227	19.9227	19.9227	19.9227	19.9227	19.9227	19.9227	19.9227	19.9227	19.9227	19.9227	19.9227	19.9227	19.9227	19.9227	19.9227	19.9227	19.9227	19.9227
19.0258	19.0258	19.0258	19.0258	19.0258	19.0258	19.0258	19.0258	19.0258	19.0258	19.0258	19.0258	19.0258	19.0258	19.0258	19.0258	19.0258	19.0258	19.0258	19.0258	19.0258	19.0258	19.0258	19.0258	19.0258	19.0258	19.0258	19.0258	19.0258	19.0258	19.0258	19.0258	19.0258	19.0258	19.0258	19.0258	19.0258	19.0258	19.0258	19.0258	19.0258	19.0258	19.0258	19.0258	19.0258	19.0258	19.0258	19.0258	19.0258	19.0258
18.0629	18.0629	18.0629	18.0629	18.0629	18.0629	18.0629	18.0629	18.0629	18.0629	18.0629	18.0629	18.0629	18.0629	18.0629	18.0629	18.0629	18.0629	18.0629	18.0629	18.0629	18.0629	18.0629	18.0629	18.0629	18.0629	18.0629	18.0629	18.0629	18.0629	18.0629	18.0629	18.0629	18.0629	18.0629	18.0629	18.0629	18.0629	18.0629	18.0629	18.0629	18.0629	18.0629	18.0629	18.0629	18.0629	18.0629	18.0629	18.0629	18.0629
17.2907	17.2907	17.2907	17.2907	17.2907	17.2907	17.2907	17.2907	17.2907	17.2907	17.2907	17.2907	17.2907	17.2907	17.2907	17.2907	17.2907	17.2907	17.2907	17.2907	17.2907	17.2907	17.2907	17.2907	17.2907	17.2907	17.2907	17.2907	17.2907	17.2907	17.2907	17.2907	17.2907	17.2907	17.2907	17.2907	17.2907	17.2907	17.2907	17.2907	17.2907	17.2907	17.2907	17.2907	17.2907	17.2907	17.2907	17.2907	17.2907	17.2907
17.1022	17.1022	17.1022	17.1022	17.1022	17.1022	17.1022	17.1022	17.1022	17.1022	17.1022	17.1022	17.1022	17.1022	17.1022	17.1022	17.1022	17.1022	17.1022	17.1022	17.1022	17.1022	17.1022	17.1022	17.1022	17.1022	17.1022	17.1022	17.1022	17.1022	17.1022	17.1022	17.1022	17.1022	17.1022	17.1022	17.1022	17.1022	17.1022	17.1022	17.1022	17.1022	17.1022	17.1022	17.1022	17.1022	17.1022	17.1022	17.1022	17.1022
16.3289	16.3289	16.3289	16.3289	16.3289	16.3289	16.3289	16.3289	16.3289	16.3289	16.3289	16.3289	16.3289	16.3289	16.3289	16.3289	16.3289	16.3289	16.3289	16.3289	16.3289	16.3289	16.3289	16.3289	16.3289	16.3289	16.3289	16.3289	16.3289	16.3289	16.3289	16.3289	16.3289	16.3289	16.3289	16.3289	16.3289	16.3289	16.3289	16.3289	16.3289	16.3289	16.3289	16.3289	16.3289	16.3289	16.3289	16.3289	16.3289	16.3289
15.4648	15.4648	15.4648	15.4648	15.4648	15.4648	15.4648	15.4648	15.4648	15.4648	15.4648	15.4648	15.4648	15.4648	15.4648	15.4648	15.4648	15.4648	15.4648	15.4648	15.4648	15.4648	15.4648	15.4648	15.4648	15.4648	15.4648	15.4648	15.4648	15.4648	15.4648	15.4648	15.4648	15.4648	15.4648	15.4648	15.4648	15.4648	15.4648	15.4648	15.4648	15.4648	15.4648	15.4648	15.4648	15.4648	15.4648	15.4648	15.4648	15.4648
15.3158	15.3158	15.3158	15.3158	15.3158	15.3158	15.3158	15.3158	15.3158	15.3158	15.3158	15.3158	15.3158	15.3158	15.3158	15.3158	15.3158	15.3158	15.3158	15.3158	15.3158	15.3158	15.3158	15.3158	15.3158	15.3158	15.3158	15.3158	15.3158	15.3158	15.3158	15.3158	15.3158	15.3158	15.3158	15.3158	15.3158	15.3158	15.3158	15.3158	15.3158	15.3158	15.3158	15.3158	15.3158	15.3158	15.3158	15.3158	15.3158	15.3158
14.4949	14.4949	14.4949	14.4949	14.4949	14.4949	14.4949	14.4949	14.4949	14.4949	14.4949	14.4949	14.4949	14.4949	14.4949	14.4949	14.4949	14.4949	14.4949	14.4949	14.4949	14.4949	14.4949	14.4949	14.4949	14.4949	14.4949	14.4949	14.4949	14.4949	14.4949	14.4949	14.4949	14.4949	14.4949	14.4949	14.4949	14.4949	14.4949	14.4949	14.4949	14.4949	14.4949	14.4949	14.4949	14.4949	14.4949	14.4949	14.4949	14.4949
13.8679	13.8679	13.8679	13.8679	13.8679	13.8679	13.8679	13.8679	13.8679	13.8679	13.8679	13.8679	13.8679	13.8679	13.8679	13.8679	13.8679	13.8679	13.8679	13.8679	13.8679	13.8679	13.8679	13.8679	13.8679	13.8679	13.8679	13.8679	13.8679	13.8679	13.8679	13.8679	13.8679	13.8679	13.8679	13.8679	13.8679	13.8679	13.8679	13.8679	13.8679	13.8679	13.8679	13.8679	13.8679	13.8679	13.8679	13.8679	13.8679	13.8679
13.2083	13.2083	13.2083	13.2083	13.2083	13.2083	13.2083	13.2083	13.2083	13.2083	13.2083	13.2083	13.2083	13.2083	13.2083	13.2083	13.2083	13.2083	13.2083	13.2083	13.2083	13.2083	13.2083	13.2083	13.2083	13.2083	13.2083	13.2083	13.2083	13.2083	13.2083	13.2083	13.2083	13.2083	13.2083	13.2083	13.2083	13.2083	13.2083	13.2083	13.2083	13.2083	13.2083	13.2083	13.2083	13.2083	13.2083	13.2083	13.2083	13.2083
12.5257	12.5257	12.5257	12.5257	12.5257	12.5257	12.5257	12.5257	12.5257	12.5257	12.5257	12.5257	12.5257	12.5257	12.5257	12.5257	12.5257	12.5257	12.5257	12.5257	12.5257	12.5257	12.5257	12.5257	12.5257	12.5257	12.5257	12.5257	12.5257	12.5257	12.5257	12.5257	12.5257	12.5257	12.5257	12.5257	12.5257	12.5257	12.5257	12.5257	12.5257	12.5257	12.5257	12.5257	12.5257	12.5257	12.5257	12.5257	12.5257	12.5257
11.6776	11.6776	11.6776	11.6776	11.6776	11.6776	11.6776	11.6776	11.6776	11.6776	11.6776	11.6776	11.6776	11.6776	11.6776	11.6776	11.6776	11.6776	11.6776	11.6776	11.6776	11.6776	11.6776	11.6776	11.6776	11.6776	11.6776	11.6776	11.6776	11.6776	11.6776	11.6776	11.6776	11.6776	11.6776	11.6776	11.6776	11.6776	11.6776	11.6776	11.6776	11.6776	11.6776	11.6776	11.6776	11.6776	11.6776	11.6776	11.6776	11.6776
11.7619	11.7619	11.7619	11.7619	11.7619	11.7619	11.7619	11.7619	11.7619	11.7619	11.7619	11.7619	11.7619	11.7619	11.7619	11.7619	11.7619	11.7619	11.7619	11.7619	11.7619	11.7619	11.7619	11.7619	11.7619	11.7619	11.7619	11.7619	11.7619	11.7619	11.7619	11.7619	11.7619	11.7619	11.7619	11.7619	11.7619	11.7619	11.7619	11.7619	11.7619	11.7619	11.7619	11.7619	11.7619	11.7619	11.7619	11.7619	11.7619	11.7619
11.8628	11.8628	11.8628	11.8628	11.8628	11.8628	11.8628	11.8628	11.8628	11.8628	11.8628	11.8628	11.8628	11.8628	11.8628	11.8628	11.8628	11.8628	11.8628	11.8628	11.8628	11.8628	11.8628	11.8628	11.8628	11.8628	11.8628	11.8628	11.8628	11.8628	11.8628	11.8628	11.8628	11.8628	11.8628	11.8628	11.8628	11.8628	11.8628	11.8628	11.8628	11.8628	11.8628	11.8628	11.8628	11.8628	11.8628	11.8628	11.8628	11.8628
11.5513	11.5513	11.5513	11.5513	11.5513	11.5513	11.5513	11.5513	11.5513	11.5513	11.5513	11.5513	11.5513	11.5513	11.5513	11.5513	11.5513	11.5513	11.5513	11.5513	11.5513	11.5513	11.5513	11.5513	11.5513	11.5513	11.5513	11.5513	11.5513	11.5513	11.5513	11.5513	11.5513	11.5513	11.5513	11.5513	11.5513	11.5513	11.5513	11.5513	11.5513	11.5513	11.5513	11.5513	11.5513	11.5513	11.5513	11.5513	11.5513	11.5513
11.1631	11.1631	11.1631	11.1631	11.1631	11.1631	11.1631	11.1631	11.1631	11.1631	11.1631	11.1631	11.1631	11.1631	11.1631	11.1631	11.1631	11.1631	11.1631	11.1631	11.1631	11.1631	11.1631	11.1631	11.1631	11.1631	11.1631	11.1631	11.1631	11.1631	11.1631	11.1631	11.1631	11.1631	11.1631	11.1631	11.1631	11.1631	11.1631	11.1631	11.1631	11.1631	11.1631	11.1631	11.1631	11.1631	11.1631	11.1631	11.1631	11.1631
10.1761	10.1761	10.1761	10.1761	10.1761	10.1761	10.1761	10.1761	10.1761	10.1761	10.1761	10.1761	10.1761	10.1761	10.1761	10.1761	10.1761	10.1761	10.1761	10.1761	10.1761	10.1761	10.1761	10.1761	10.1761	10.1761	10.1761	10.1761	10.1761	10.1761	10.1761	10.1761	10.1761	10.1761	10.1761	10.1761	10.1761	10.1761	10.1761	10.1761	10.1761	10.1761	10.1761	10.1761	10.1761	10.1761	10.1761	10.1761	10.1761	10.1761
9.30333	9.30333	9.30333	9.30333	9.30333	9.30333	9.30333	9.30333	9.30333	9.30333	9.30333	9.30333	9.30333	9.30333	9.30333	9.30333	9.30333	9.30333	9.30333	9.30333	9.30333	9.30333	9.30333	9.30333	9.30333	9.30333	9.30333	9.30333	9.30333	9.30333	9.30333	9.30333	9.30333	9.30333	9.30333	9.30333	9.30333	9.30333	9.30333	9.30333	9.30333	9.30333	9.30333	9.30333	9.30333	9.30333	9.30333	9.30333	9.30333	9.30333
8.73458	8.73458	8.73458	8.73458	8.73458	8.73458	8.73458	8.73458	8.73458	8.73458	8.73458	8.73458	8.73458	8.73458	8.73458	8.73458	8.73458	8.73458	8.73458	8.73458	8.73458	8.73458	8.73458	8.73458	8.73458	8.73458	8.73458	8.73458	8.73458	8.73458	8.73458	8.73458	8.73458	8.73458	8.73458	8.73458	8.73458	8.73458	8.73458	8.73458	8.73458	8.73458	8.73458	8.73458	8.73458	8.73458	8.73458	8.73458	8.73458	8.73458
9.16945	9.16945	9.16945	9.16945	9.16945	9.16945	9.16945	9.16945	9.16945	9.16945	9.16945	9.16945	9.16945	9.16945	9.16945	9.16945	9.16945	9.16945	9.16945	9.16945	9.16945	9.16945	9.16945	9.16945	9.16945	9.16945	9.16945	9.16945	9.16945	9.16945	9.16945	9.16945	9.16945	9.16945	9.16945	9.16945	9.16945	9.16945	9.16945	9.16945	9.16945	9.16945	9.16945	9.16945	9.16945	9.16945	9.16945	9.16945	9.16945	9.16945
9.22185	9.22185	9.22185	9.22185	9.22185	9.22185	9.22185	9.22185	9.22185	9.22185	9.22185	9.22185	9.22185	9.22185	9.22185	9.22185	9.22185	9.22185	9.22185	9.22185	9.22185	9.22185	9.22185	9.22185	9.22185	9.22185	9.22185	9.22185	9.22185	9.22185	9.22185	9.22185	9.22185	9.22185	9.22185	9.22185	9.22185	9.22185	9.22185	9.22185	9.22185	9.22185	9.22185	9.22185	9.22185	9.22185	9.22185	9.22185	9.22185	9.22185
8.83517	8.83517	8.83517	8.83517	8.83517	8.83517	8.83517	8.83517	8.83517	8.83517	8.83517	8.83517	8.83517	8.83517	8.83517	8.83517	8.83517	8.83517	8.83517	8.83517	8.83517	8.83517	8.83517	8.83517	8.83517	8.83517	8.83517	8.83517	8.83517	8.83517	8.83517	8.83517	8.83517	8.83517	8.83517	8.83517	8.83517	8.83517	8.83517	8.83517	8.83517	8.83517	8.83517	8.83517	8.83517	8.83517	8.83517	8.83517	8.83517	8.83517
8.38551	8.38551	8.38551	8.38551	8.38551	8.38551	8.38551	8.38551	8.38551	8.38551	8.38551	8.38551	8.38551	8.38551	8.38551	8.38551	8.38551	8.38551	8.38551	8.38551	8.38551	8.38551	8.38551	8.38551	8.38551	8.38551	8.38551	8.38551	8.38551	8.38551	8.38551	8.38551	8.38551	8.38551	8.38551	8.38551	8.38551	8.38551	8.38551	8.38551	8.38551	8.38551	8.38551	8.38551	8.38551	8.38551	8.38551	8.38551	8.38551	8.38551
7.72314	7.72314	7.72314	7.72314	7.72314	7.72314	7.72314	7.72314	7.72314	7.72314	7.72314	7.72314	7.72314	7.72314	7.72314	7.72314	7.72314	7.72314	7.72314	7.72314	7.72314	7.72314	7.72314	7.72314	7.72314	7.72314	7.72314	7.72314	7.72314	7.72314	7.72314	7.72314	7.72314	7.72314	7.72314	7.72314	7.72314	7.72314	7.72314	7.72314	7.72314	7.72314	7.72314	7.72314	7.72314	7.72314	7.72314	7.72314	7.72314	7.72314
6.87517	6.87517	6.87517	6.87517	6.87517	6.87517	6.87517	6.87517	6.87517	6.87517	6.87517	6.87517	6.87517	6.87517	6.87517	6.87517	6.87517	6.87517	6.87517	6.87517	6.87517	6.87517	6.87517	6.87517	6.87517	6.87517	6.87517	6.87517	6.87517	6.87517	6.87517	6.87517	6.87517	6.87517	6.87517	6.87517	6.87517	6.87517	6.87517	6.87517	6.87517	6.87517	6.87517	6.87517	6.87517	6.87517	6.87517	6.87517	6.87517	6.87517
6.06181	6.06181	6.06181	6.06181	6.06181	6.06181	6.06181	6.06181	6.06181	6.06181	6.06181	6.06181	6.06181	6.06181	6.06181	6.06181	6.06181	6.06181	6.06181	6.06181	6.06181	6.06181	6.06181	6.06181	6.06181	6.06181	6.06181	6.06181	6.06181	6.06181	6.06181	6.06181	6.06181	6.06181	6.06181	6.06181	6.06181	6.06181	6.06181	6.06181	6.06181	6.06181	6.06181	6.06181	6.06181	6.06181	6.06181	6.06181	6.06181	6.06181
5.54563	5.54563	5.54563	5.54563	5.54563	5.54563	5.54563	5.54563	5.54563	5.54563	5.54563	5.54563	5.54563	5.54563	5.54563	5.54563	5.54563	5.54563	5.54563	5.54563	5.54563	5.54563	5.54563	5.54563	5.54563	5.54563	5.54563	5.54563	5.54563	5.54563	5.54563	5.54563	5.54563	5.54563	5.54563	5.54563	5.54563	5.54563	5.54563	5.54563	5.54563	5.54563	5.54563	5.54563	5.54563	5.54563	5.54563	5.54563	5.54563	5.54563
5.84024	5.84024	5.84024	5.84024	5.84024	5.84024	5.84024	5.84024	5.84024	5.84024	5.84024	5.84024	5.84024	5.84024	5.84024	5.84024	5.84024	5.84024	5.84024	5.84024	5.84024	5.84024	5.84024	5.84024	5.84024	5.84024	5.84024	5.84024	5.84024	5.84024	5.84024	5.84024	5.84024	5.84024	5.84024	5.84024	5.84024	5.84024	5.84024	5.84024	5.84024	5.84024	5.84024	5.84024	5.84024	5.84024	5.84024	5.84024	5.84024	5.84024
5.39957	5.39957	5.39957	5.39957	5.39957	5.39957	5.39957	5.39957	5.39957	5.39957	5.39957	5.39957	5.39957	5.39957	5.39957	5.39957	5.39957	5.39957	5.39957	5.39957	5.39957	5.39957	5.39957	5.39957	5.39957	5.39957	5.39957	5.39957	5.39957	5.39957	5.39957	5.39957	5.39957	5.39957	5.39957	5.39957	5.39957	5.39957	5.39957	5.39957	5.39957	5.39957	5.39957	5.39957	5.39957	5.39957	5.39957	5.39957	5.39957	5.39957
5.12872	5.12872	5.12872	5.12872	5.12872	5.12872	5.12872	5.12872	5.12872	5.12872	5.12872	5.12872	5.12872	5.12872	5.12872	5.12872	5.12872	5.12872	5.12872	5.12872	5.12872	5.12872	5.12872	5.12872	5.12872	5.12872	5.12872	5.12872	5.12872	5.12872	5.12872	5.12872	5.12872	5.12872	5.12872	5.12872	5.12872	5.12872	5.12872	5.12872	5.12872	5.12872	5.12872	5.12872	5.12872	5.12872	5.12872	5.12872	5.12872	5.12872
5.09204	5.09204	5.09204	5.09204	5.09204	5.09204	5.09204	5.09204	5.09204	5.09204	5.09204	5.09204	5.09204	5.09204	5.09204	5.09204	5.09204	5.09204	5.09204	5.09204	5.09204	5.09204	5.09204	5.09204	5.09204	5.09204	5.09204	5.09204	5.09204	5.09204	5.09204	5.09204	5.09204	5.09204	5.09204	5.09204	5.09204	5.09204	5.09204	5.09204	5.09204	5.09204	5.09204	5.09204	5.09204	5.09204	5.09204	5.09204	5.09204	5.09204
4.76252	4.76252	4.76252	4.76252	4.76252	4.76252	4.76252	4.76252	4.76252	4.76252	4.76252	4.76252	4.76252	4.76252	4.76252	4.76252	4.76252	4.76252	4.76252	4.76252	4.76252	4.76252	4.76252	4.76252	4.76252	4.76252	4.76252	4.76252	4.76252	4.76252	4.76252	4.76252	4.76252	4.76252	4.76252	4.76252	4.76252	4.76252	4.76252	4.76252	4.76252	4.76252	4.76252	4.76252	4.76252	4.76252	4.76252	4.76252	4.76252	4.76252
4.35554	4.35554	4.35554	4.35554	4.35554	4.35554	4.35554	4.35554	4.35554	4.35554	4.35554	4.35554	4.35554	4.35554	4.35554	4.35554	4.35554	4.35554	4.35554	4.35554	4.35554	4.35554	4.35554	4.35554	4.35554	4.35554	4.35554	4.35554	4.35554	4.35554	4.35554	4.35554	4.35554	4.35554	4.35554	4.35554	4.35554	4.35554	4.35554	4.35554	4.35554	4.35554	4.35554	4.35554	4.35554	4.35554	4.35554	4.35554	4.35554	4.35554
3.76766	3.76766	3.76766	3.76766	3.76766	3.76766	3.76766	3.76766	3.76766	3.76766	3.76766	3.76766	3.76766	3.76766	3.76766	3.76766	3.76766	3.76766	3.76766	3.76766	3.76766	3.76766	3.76766	3.76766	3.76766	3.76766	3.76766	3.76766	3.76766	3.76766	3.76766	3.76766	3.76766	3.76766	3.76766	3.76766	3.76766	3.76766	3.76766	3.76766	3.76766	3.76766	3.76766	3.76766	3.76766	3.76766	3.76766	3.76766	3.76766	3.76766
3.53985	3.53985	3.53985	3.53985	3.53985	3.53985	3.53985	3.53985	3.53985	3.53985	3.53985	3.53985	3.53985	3.53985	3.53985	3.53985	3.53985	3.53985	3.53985	3.53985	3.53985	3.53985	3.53985	3.53985	3.53985	3.53985	3.53985	3.53985	3.53985	3.53985	3.53985	3.53985	3.53985	3.53985	3.53985	3.53985	3.53985	3.53985	3.53985	3.53985	3.53985	3.53985	3.53985	3.53985	3.53985	3.53985	3.53985	3.53985	3.53985	3.53985
3.16443	3.16443	3.16443	3.16443	3.16443	3.16443	3.16443	3.16443	3.16443	3.16443	3.16443	3.16443	3.16443	3.16443	3.16443	3.16443	3.16443	3.16443	3.16443	3.16443	3.16443	3.16443	3.16443	3.16443	3.16443	3.16443	3.16443	3.16443	3.16443	3.16443	3.16443	3.16443	3.16443	3.16443	3.16443	3.16443	3.16443	3.16443	3.16443	3.16443	3.16443	3.16443	3.16443	3.16443	3.16443	3.16443	3.16443	3.16443	3.16443	3.16443
1.96901	1.96901	1.96901	1.96901	1.96901	1.96901	1.96901	1.96901	1.96901	1.96901	1.96901	1.96901	1.96901	1.96901	1.96901	1.96901	1.96901	1.96901	1.96901	1.96901	1.96901	1.96901	1.96901	1.96901	1.96901	1.96901	1.96901	1.96901	1.96901	1.96901	1.96901	1.96901	1.96901	1.96901	1.96901	1.96901	1.96901	1.96901	1.96901	1.96901	1.96901	1.96901	1.96901	1.96901	1.96901	1.96901	1.96901	1.96901	1.96901	1.96901
1.79005	1.79005	1.79005	1.79005	1.79005	1.79005	1.79005	1.79005	1.79005	1.79005	1.79005	1.79005	1.79005	1.79005	1.79005	1.79005	1.79005	1.79005	1.79005	1.79005	1.79005	1.79005	1.79005	1.79005	1.79005	1.79005	1.79005	1.79005	1.79005	1.79005	1.79005	1.79005	1.79005	1.79005	1.79005	1.79005	1.79005	1.79005	1.79005	1.79005	1.79005	1.79005	1.79005	1.79005	1.79005	1.79005	1.79005	1.79005	1.79005	1.79005
1.99061	1.99061	1.99061	1.99061	1.99061	1.99061	1.99061	1.99061	1.99061	1.99061	1.99061	1.99061	1.99061	1.99061	1.99061	1.99061	1.99061	1.99061	1.99061	1.99061	1.99061	1.99061	1.99061	1.99061	1.99061	1.99061	1.99061	1.99061	1.99061	1.99061	1.99061	1.99061	1.99061	1.99061	1.99061	1.99061	1.99061	1.99061	1.99061	1.99061	1.99061	1.99061	1.99061	1.99061	1.99061	1.99061	1.99061	1.99061	1.99061	1.99061
2.51688	2.51688	2.51688	2.51688	2.51688	2.51688	2.51688	2.51688	2.51688	2.51688	2.51688	2.51688	2.51688	2.51688	2.51688	2.51688	2.51688	2.51688	2.51688	2.51688	2.51688	2.51688	2.51688	2.51688	2.51688	2.51688	2.51688	2.51688	2.51688	2.51688	2.51688	2.51688	2.51688	2.51688	2.51688	2.51688	2.51688	2.51688	2.51688	2.51688	2.51688	2.51688	2.51688	2.51688	2.51688	2.51688	2.51688	2.51688	2.51688	2.51688
1.72259	1.72259	1.72259	1.72259	1.72259	1.72259	1.72259	1.72259	1.72259	1.72259	1.72259	1.72259	1.72259	1.72259	1.72259	1.72259	1.72259	1.72259	1.72259	1.72259	1.72259	1.72259	1.72259	1.72259	1.72259	1.72259	1.72259	1.72259	1.72259	1.72259	1.72259	1.72259	1.72259	1.72259	1.72259	1.72259	1.72259	1.72259	1.72259	1.72259	1.72259	1.72259	1.72259	1.72259	1.72259	1.72259	1.72259	1.72259	1.72259	1.72259
1.16716	1.16716	1.16716	1.16716	1.16716	1.16716	1.16716	1.16716	1.16716	1.16716	1.16716	1.16716	1.16716	1.16716	1.16716	1.16716	1.16716	1.16716	1.16716	1.16716	1.16716	1.16716	1.16716	1.16716	1.16716	1.16716	1.16716	1.16716	1.16716	1.16716	1.16716	1.16716	1.16716	1.16716	1.16716	1.16716	1.16716	1.16716	1.16716	1.16716	1.16716	1.16716	1.16716	1.16716	1.16716	1.16716	1.16716	1.16716	1.16716	1.16716
1.26008	1.26008	1.26008	1.26008	1.26008	1.26008	1.26008	1.26008	1.26008	1.26008	1.26008	1.26008	1.26008	1.26008	1.26008	1.26008	1.26008	1.26008	1.26008	1.26008	1.26008	1.26008	1.26008	1.26008	1.26008	1.26008	1.26008	1.26008	1.26008	1.26008	1.26008	1.26008	1.26008	1.26008	1.26008	1.26008	1.26008	1.26008	1.26008	1.26008	1.26008	1.26008	1.26008	1.26008	1.26008	1.26008	1.26008	1.26008	1.26008	1.26008
0.913158	0.913158	0.913158	0.913158	0.913158	0.913158	0.913158	0.913158	0.913158	0.913158	0.913158	0.913158	0.913158	0.913158	0.913158	0.913158	0.913158	0.913158	0.913158	0.913158	0.913158	0.913158	0.913158	0.913158	0.913158	0.913158	0.913158	0.913158	0.913158	0.913158	0.913158	0.913158	0.913158	0.913158	0.913158	0.913158	0.913158	0.913158	0.913158	0.913158	0.913158	0.913158	0.913158	0.913158	0.913158	0.913158	0.913158	0.913158	0.913158	0.913158
0.485965	0.485965	0.485965	0.485965	0.485965	0.485965	0.485965	0.485965	0.485965	0.485965	0.485965	0.485965	0.485965	0.485965	0.485965	0.485965	0.485965	0.485965	0.485965	0.485965	0.485965	0.485965	0.485965	0.485965	0.485965	0.485965	0.485965	0.485965	0.485965	0.485965	0.485965	0.485965	0.485965	0.485965	0.485965	0.485965	0.485965	0.485965	0.485965	0.485965	0.485965	0.485965	0.485965	0.485965	0.485965	0.485965	0.485965	0.485965	0.485965	0.485965
0.718695	0.718695	0.718695	0.718695	0.718695	0.718695	0.718695	0.718695	0.718695	0.718695	0.718695	0.718695	0.718695	0.718695	0.718695	0.718695	0.718695	0.718695	0.718695	0.718695	0.718695	0.718695	0.718695	0.718695	0.718695	0.718695	0.718695	0.718695	0.718695	0.718695	0.718695	0.718695	0.718695	0.718695	0.718695	0.718695	0.718695	0.718695	0.718695	0.718695	0.718695	0.718695	0.718695	0.718695	0.718695	0.718695	0.718695	0.718695	0.718695	0.718695
0.718921	0.718921	0.718921	0.718921	0.718921	0.718921	0.718921	0.718921	0.718921	0.718921	0.718921	0.718921	0.718921	0.718921	0.718921	0.718921	0.718921	0.718921	0.718921	0.718921	0.718921	0.718921	0.718921	0.718921	0.718921	0.718921	0.718921	0.718921	0.718921	0.718921	0.718921	0.718921	0.718921	0.718921	0.718921	0.718921	0.718921	0.718921	0.718921	0.718921	0.718921	0.718921	0.718921	0.718921	0.718921	0.718921	0.718921	0.718921	0.718921	0.718921
-0.284531	-0.284531	-0.284531	-0.284531	-0.284531	-0.284531	-0.284531	-0.284531	-0.284531	-0.284531	-0.284531	-0.284531	-0.284531	-0.284531	-0.284531	-0.284531	-0.284531	-0.284531	-0.284531	-0.284531	-0.284531	-0.284531	-0.284531	-0.284531	-0.284531	-0.284531	-0.284531	-0.284531	-0.284531	-0.284531	-0.284531	-0.284531	-0.284531	-0.284531	-0.284531	-0.284531	-0.284531	-0.284531	-0.284531	-0.284531	-0.284531	-0.284531	-0.284531	-0.284531	-0.284531	-0.284531	-0.284531	-0.284531	-0.284531	-0.284531
-0.387684	-0.387684	-0.387684	-0.387684	-0.387684	-0.387684	-0.387684	-0.387684	-0.387684	-0.387684	-0.387684	-0.387684	-0.387684	-0.387684	-0.387684	-0.387684	-0.387684	-0.387684	-0.387684	-0.387684	-0.387684	-0.387684	-0.387684	-0.387684	-0.387684	-0.387684	-0.387684	-0.387684	-0.387684	-0.387684	-0.387684	-0.387684	-0.387684	-0.387684	-0.387684	-0.387684	-0.387684	-0.387684	-0.387684	-0.387684	-0.387684	-0.387684	-0.387684	-0.387684	-0.387684	-0.387684	-0.387684	-0.387684	-0.387684	-0.387684
-0.452041	-0.452041	-0.452041	-0.452041	-0.452041	-0.452041	-0.452041	-0.452041	-0.452041	-0.452041	-0.452041	-0.452041	-0.452041	-0.452041	-0.452041	-0.452041	-0.452041	-0.452041	-0.452041	-0.452041	-0.452041	-0.452041	-0.452041	-0.452041	-0.452041	-0.452041	-0.452041	-0.452041	-0.452041	-0.452041	-0.452041	-0.452041	-0.452041	-0.452041	-0.452041	-0.452041	-0.452041	-0.452041	-0.452041	-0.452041	-0.452041	-0.452041	-0.452041	-0.452041	-0.452041	-0.452041	-0.452041	-0.452041	-0.452041	-0.452041
-1.19841	-1.19841	-1.19841	-1.19841	-1.19841	-1.19841	-1.19841	-1.19841	-1.19841	-1.19841	-1.19841	-1.19841	-1.19841	-1.19841	-1.19841	-1.19841	-1.19841	-1.19841	-1.19841	-1.19841	-1.19841	-1.19841	-1.19841	-1.19841	-1.19841	-1.19841	-1.19841	-1.19841	-1.19841	-1.19841	-1.19841	-1.19841	-1.19841	-1.19841	-1.19841	-1.19841	-1.19841	-1.19841	-1.19841	-1.19841	-1.19841	-1.19841	-1.19841	-1.19841	-1.19841	-1.19841	-1.19841	-1.19841	-1.19841	-1.19841
-1.54159	-1.54159	-1.54159	-1.54159	-1.54159	-1.54159	-1.54159	-1.54159	-1.54159	-1.54159	-1.54159	-1.54159	-1.54159	-1.54159	-1.54159	-1.54159	-1.54159	-1.54159	-1.54159	-1.54159	-1.54159	-1.54159	-1.54159	-1.54159	-1.54159	-1.54159	-1.54159	-1.54159	-1.54159	-1.54159	-1.54159	-1.54159	-1.54159	-1.54159	-1.54159	-1.54159	-1.54159	-1.54159	-1.54159	-1.54159	-1.54159	-1.54159	-1.54159	-1.54159	-1.54159	-1.54159	-1.54159	-1.54159	-1.54159	-1.54159
-1.59407	-1.59407	-1.59407	-1.59407	-1.59407	-1.59407	-1.59407	-1.59407	-1.59407	-1.59407	-1.59407	-1.59407	-1.59407	-1.59407	-1.59407	-1.59407	-1.59407	-1.59407	-1.59407	-1.59407	-1.59407	-1.59407	-1.59407	-1.59407	-1.59407	-1.59407	-1.59407	-1.59407	-1.59407	-1.59407	-1.59407	-1.59407	-1.59407	-1.59407	-1.59407	-1.59407	-1.59407	-1.59407	-1.59407	-1.59407	-1.59407	-1.59407	-1.59407	-1.59407	-1.59407	-1.59407	-1.59407	-1.59407	-1.59407	-1.59407
-1.45831	-1.45831	-1.45831	-1.45831	-1.45831	-1.45831	-1.45831	-1.45831	-1.45831	-1.45831	-1.45831	-1.45831	-1.45831	-1.45831	-1.45831	-1.45831	-1.45831	-1.45831	-1.45831	-1.45831	-1.45831	-1.45831	-1.45831	-1.45831	-1.45831	-1.45831	-1.45831	-1.45831	-1.45831	-1.45831	-1.45831	-1.45831	-1.45831	-1.45831	-1.45831	-1.45831	-1.45831	-1.45831	-1.45831	-1.45831	-1.45831	-1.45831	-1.45831	-1.45831	-1.45831	-1.45831	-1.45831	-1.45831	-1.45831	-1.45831
-2.02685	-2.02685	-2.02685	-2.02685	-2.02685	-2.02685	-2.02685	-2.02685	-2.02685	-2.02685	-2.02685	-2.02685	-2.02685	-2.02685	-2.02685	-2.02685	-2.02685	-2.02685	-2.02685	-2.02685	-2.02685	-2.02685	-2.02685	-2.02685	-2.02685	-2.02685	-2.02685	-2.02685	-2.02685	-2.02685	-2.02685	-2.02685	-2.02685	-2.02685	-2.02685	-2.02685	-2.02685	-2.02685	-2.02685	-2.02685	-2.02685	-2.02685	-2.02685	-2.02685	-2.02685	-2.02685	-2.02685	-2.02685	-2.02685	-2.02685
-3.24424	-3.24424	-3.24424	-3.24424	-3.24424	-3.24424	-3.24424	-3.24424	-3.24424	-3.24424	-3.24424	-3.24424	-3.24424	-3.24424	-3.24424	-3.24424	-3.24424	-3.24424	-3.24424	-3.24424	-3.24424	-3.24424	-3.24424	-3.24424	-3.24424	-3.24424	-3.24424	-3.24424	-3.24424	-3.24424	-3.24424	-3.24424	-3.24424	-3.24424	-3.24424	-3.24424	-3.24424	-3.24424	-3.24424	-3.24424	-3.24424	-3.24424	-3.24424	-3.24424	-3.24424	-3.24424	-3.24424	-3.24424	-3.24424	-3.24424
-3.6113	-3.6113	-3.6113	-3.6113	-3.6113	-3.6113	-3.6113	-3.6113	-3.6113	-3.6113	-3.6113	-3.6113	-3.6113	-3.6113	-3.6113	-3.6113	-3.6113	-3.6113	-3.6113	-3.6113	-3.6113	-3.6113	-3.6113	-3.6113	-3.6113	-3.6113	-3.6113	-3.6113	-3.6113	-3.6113	-3.6113	-3.6113	-3.6113	-3.6113	-3.6113	-3.6113	-3.6113	-3.6113	-3.6113	-3.6113	-3.6113	-3.6113	-3.6113	-3.6113	-3.6113	-3.6113	-3.6113	-3.6113	-3.6113	-3.6113
-3.32222	-3.32222	-3.32222	-3.32222	-3.32222	-3.32222	-3.32222	-3.32222	-3.32222	-3.32222	-3.32222	-3.32222	-3.32222	-3.32222	-3.32222	-3.32222	-3.32222	-3.32222	-3.32222	-3.32222	-3.32222	-3.32222	-3.32222	-3.32222	-3.32222	-3.32222	-3.32222	-3.32222	-3.32222	-3.32222	-3.32222	-3.32222	-3.32222	-3.32222	-3.32222	-3.32222	-3.32222	-3.32222	-3.32222	-3.32222	-3.32222	-3.32222	-3.32222	-3.32222	-3.32222	-3.32222	-3.32222	-3.32222	-3.32222	-3.32222
-2.62681	-2.62681	-2.62681	-2.62681	-2.62681	-2.62681	-2.62681	-2.62681	-2.62681	-2.62681	-2.62681	-2.62681	-2.62681	-2.62681	-2.62681	-2.62681	-2.62681	-2.62681	-2.62681	-2.62681	-2.62681	-2.62681	-2.62681	-2.62681	-2.62681	-2.62681	-2.62681	-2.62681	-2.62681	-2.62681	-2.62681	-2.62681	-2.62681	-2.62681	-2.62681	-2.62681	-2.62681	-2.62681	-2.62681	-2.62681	-2.62681	-2.62681	-2.62681	-2.62681	-2.62681	-2.62681	-2.62681	-2.62681	-2.62681	-2.62681
-3.02798	-3.02798	-3.02798	-3.02798	-3.02798	-3.02798	-3.02798	-3.02798	-3.02798	-3.02798	-3.02798	-3.02798	-3.02798	-3.02798	-3.02798	-3.02798	-3.02798	-3.02798	-3.02798	-3.02798	-3.02798	-3.02798	-3.02798	-3.02798	-3.02798	-3.02798	-3.02798	-3.02798	-3.02798	-3.02798	-3.02798	-3.02798	-3.02798	-3.02798	-3.02798	-3.02798	-3.02798	-3.02798	-3.02798	-3.02798	-3.02798	-3.02798	-3.02798	-3.02798	-3.02798	-3.02798	-3.02798	-3.02798	-3.02798	-3.02798
-3.26023	-3.26023	-3.26023	-3.26023	-3.26023	-3.26023	-3.26023	-3.26023	-3.26023	-3.26023	-3.26023	-3.26023	-3.26023	-3.26023	-3.26023	-3.26023	-3.26023	-3.26023	-3.26023	-3.26023	-3.26023	-3.26023	-3.26023	-3.26023	-3.26023	-3.26023	-3.26023	-3.26023	-3.26023	-3.26023	-3.26023	-3.26023	-3.26023	-3.26023	-3.26023	-3.26023	-3.26023	-3.26023	-3.26023	-3.26023	-3.26023	-3.26023	-3.26023	-3.26023	-3.26023	-3.26023	-3.26023	-3.26023	-3.26023	-3.26023
-2.83027	-2.83027	-2.83027	-2.83027	-2.83027	-2.83027	-2.83027	-2.83027	-2.83027	-2.83027	-2.83027	-2.83027	-2.83027	-2.83027	-2.83027	-2.83027	-2.83027	-2.83027	-2.83027	-2.83027	-2.83027	-2.83027	-2.83027	-2.83027	-2.83027	-2.83027	-2.83027	-2.83027	-2.83027	-2.83027	-2.83027	-2.83027	-2.83027	-2.83027	-2.83027	-2.83027	-2.83027	-2.83027	-2.83027	-2.83027	-2.83027	-2.83027	-2.83027	-2.83027	-2.83027	-2.83027	-2.83027	-2.83027	-2.83027	-2.83027
-2.80322	-2.80322	-2.80322	-2.80322	-2.80322	-2.80322	-2.80322	-2.80322	-2.80322	-2.80322	-2.80322	-2.80322	-2.80322	-2.80322	-2.80322	-2.80322	-2.80322	-2.80322	-2.80322	-2.80322	-2.80322	-2.80322	-2.80322	-2.80322	-2.80322	-2.80322	-2.80322	-2.80322	-2.80322	-2.80322	-2.80322	-2.80322	-2.80322	-2.80322	-2.80322	-2.80322	-2.80322	-2.80322	-2.80322	-2.80322	-2.80322	-2.80322	-2.80322	-2.80322	-2.80322	-2.80322	-2.80322	-2.80322	-2.80322	-2.80322
-2.89251	-2.89251	-2.89251	-2.89251	-2.89251	-2.89251	-2.89251	-2.89251	-2.89251	-2.89251	-2.89251	-2.89251	-2.89251	-2.89251	-2.89251	-2.89251	-2.89251	-2.89251	-2.89251	-2.89251	-2.89251	-2.89251	-2.89251	-2.89251	-2.89251	-2.89251	-2.89251	-2.89251	-2.89251	-2.89251	-2.89251	-2.89251	-2.89251	-2.89251	-2.89251	-2.89251	-2.89251	-2.89251	-2.89251	-2.89251	-2.89251	-2.89251	-2.89251	-2.89251	-2.89251	-2.89251	-2.89251	-2.89251	-2.89251	-2.89251
-2.62788	-2.62788	-2.62788	-2.62788	-2.62788	-2.62788	-2.62788	-2.62788	-2.62788	-2.62788	-2.62788	-2.62788	-2.62788	-2.62788	-2.62788	-2.62788	-2.62788	-2.62788	-2.62788	-2.62788	-2.62788	-2.62788	-2.62788	-2.62788	-2.62788	-2.62788	-2.62788	-2.62788	-2.62788	-2.62788	-2.62788	-2.62788	-2.62788	-2.62788	-2.62788	-2.62788	-2.62788	-2.62788	-2.62788	-2.62788	-2.62788	-2.62788	-2.62788	-2.62788	-2.62788	-2.62788	-2.62788	-2.62788	-2.62788	-2.62788
-2.21438	-2.21438	-2.21438	-2.21438	-2.21438	-2.21438	-2.21438	-2.21438	-2.21438	-2.21438	-2.21438	-2.21438	-2.21438	-2.21438	-2.21438	-2.21438	-2.21438	-2.21438	-2.21438	-2.21438	-2.21438	-2.21438	-2.21438	-2.21438	-2.21438	-2.21438	-2.21438	-2.21438	-2.21438	-2.21438	-2.21438	-2.21438	-2.21438	-2.21438	-2.21438	-2.21438	-2.21438	-2.21438	-2.21438	-2.21438	-2.21438	-2.21438	-2.21438	-2.21438	-2.21438	-2.21438	-2.21438	-2.21438	-2.21438	-2.21438
-1.98735	-1.98735	-1.98735	-1.98735	-1.98735	-1.98735	-1.98735	-1.98735	-1.98735	-1.98735	-1.98735	-1.98735	-1.98735	-1.98735	-1.98735	-1.98735	-1.98735	-1.98735	-1.98735	-1.98735	-1.98735	-1.98735	-1.98735	-1.98735	-1.98735	-1.98735	-1.98735	-1.98735	-1.98735	-1.98735	-1.98735	-1.98735	-1.98735	-1.98735	-1.98735	-1.98735	-1.98735	-1.98735	-1.98735	-1.98735	-1.98735	-1.98735	-1.98735	-1.98735	-1.98735	-1.98735	-1.98735	-1.98735	-1.98735	-1.98735
-1.62106	-1.62106	-1.62106	-1.62106	-1.62106	-1.62106	-1.62106	-1.62106	-1.62106	-1.62106	-1.62106	-1.62106	-1.62106	-1.62106	-1.62106	-1.62106	-1.62106	-1.62106	-1.62106	-1.62106	-1.62106	-1.62106	-1.62106	-1.62106	-1.62106	-1.62106	-1.62106	-1.62106	-1.62106	-1.62106	-1.62106	-1.62106	-1.62106	-1.62106	-1.62106	-1.62106	-1.62106	-1.62106	-1.62106	-1.62106	-1.62106	-1.62106	-1.62106	-1.62106	-1.62106	-1.62106	-1.62106	-1.62106	-1.62106	-1.62106
-0.958128	-0.958128	-0.958128	-0.958128	-0.958128	-0.958128	-0.958128	-0.958128	-0.958128	-0.958128	-0.958128	-0.958128	-0.958128	-0.958128	-0.958128	-0.958128	-0.958128	-0.958128	-0.958128	-0.958128	-0.958128	-0.958128	-0.958128	-0.958128	-0.958128	-0.958128	-0.958128	-0.958128	-0.958128	-0.958128	-0.958128	-0.958128	-0.958128	-0.958128	-0.958128	-0.958128	-0.958128	-0.958128	-0.958128	-0.958128	-0.958128	-0.958128	-0.958128	-0.958128	-0.958128	-0.958128	-0.958128	-0.958128	-0.958128	-0.958128
-0.48919	-0.48919	-0.48919	-0.48919	-0.48919	-0.48919	-0.48919	-0.48919	-0.48919	-0.48919	-0.48919	-0.48919	-0.48919	-0.48919	-0.48919	-0.48919	-0.48919	-0.48919	-0.48919	-0.48919	-0.48919	-0.48919	-0.48919	-0.48919	-0.48919	-0.48919	-0.48919	-0.48919	-0.48919	-0.48919	-0.48919	-0.48919	-0.48919	-0.48919	-0.48919	-0.48919	-0.48919	-0.48919	-0.48919	-0.48919	-0.48919	-0.48919	-0.48919	-0.48919	-0.48919	-0.48919	-0.48919	-0.48919	-0.48919	-0.48919
[truncated: 411 more columns]

## Sheet: S_Flat_bfit-Sample9_DMI_F1
-7.22827	-7.22827	-7.22827	-7.22827	-7.22827	-7.22827	-7.22827	-7.22827	-7.22827	-7.22827	-7.22827	-7.22827	-7.22827	-7.22827	-7.22827	-7.22827	-7.22827	-7.22827	-7.22827	-7.22827	-7.22827	-7.22827	-7.22827	-7.22827	-7.22827	-7.22827	-7.22827	-7.22827	-7.22827	-7.22827	-7.22827	-7.22827	-7.22827	-7.22827	-7.22827	-7.22827	-7.22827	-7.22827	-7.22827	-7.22827	-7.22827	-7.22827	-7.22827	-7.22827	-7.22827	-7.22827	-7.22827	-7.22827	-7.22827	-7.22827
-8.58852	-8.58852	-8.58852	-8.58852	-8.58852	-8.58852	-8.58852	-8.58852	-8.58852	-8.58852	-8.58852	-8.58852	-8.58852	-8.58852	-8.58852	-8.58852	-8.58852	-8.58852	-8.58852	-8.58852	-8.58852	-8.58852	-8.58852	-8.58852	-8.58852	-8.58852	-8.58852	-8.58852	-8.58852	-8.58852	-8.58852	-8.58852	-8.58852	-8.58852	-8.58852	-8.58852	-8.58852	-8.58852	-8.58852	-8.58852	-8.58852	-8.58852	-8.58852	-8.58852	-8.58852	-8.58852	-8.58852	-8.58852	-8.58852	-8.58852
-6.03109	-6.03109	-6.03109	-6.03109	-6.03109	-6.03109	-6.03109	-6.03109	-6.03109	-6.03109	-6.03109	-6.03109	-6.03109	-6.03109	-6.03109	-6.03109	-6.03109	-6.03109	-6.03109	-6.03109	-6.03109	-6.03109	-6.03109	-6.03109	-6.03109	-6.03109	-6.03109	-6.03109	-6.03109	-6.03109	-6.03109	-6.03109	-6.03109	-6.03109	-6.03109	-6.03109	-6.03109	-6.03109	-6.03109	-6.03109	-6.03109	-6.03109	-6.03109	-6.03109	-6.03109	-6.03109	-6.03109	-6.03109	-6.03109	-6.03109
-6.30747	-6.30747	-6.30747	-6.30747	-6.30747	-6.30747	-6.30747	-6.30747	-6.30747	-6.30747	-6.30747	-6.30747	-6.30747	-6.30747	-6.30747	-6.30747	-6.30747	-6.30747	-6.30747	-6.30747	-6.30747	-6.30747	-6.30747	-6.30747	-6.30747	-6.30747	-6.30747	-6.30747	-6.30747	-6.30747	-6.30747	-6.30747	-6.30747	-6.30747	-6.30747	-6.30747	-6.30747	-6.30747	-6.30747	-6.30747	-6.30747	-6.30747	-6.30747	-6.30747	-6.30747	-6.30747	-6.30747	-6.30747	-6.30747	-6.30747
-8.03649	-8.03649	-8.03649	-8.03649	-8.03649	-8.03649	-8.03649	-8.03649	-8.03649	-8.03649	-8.03649	-8.03649	-8.03649	-8.03649	-8.03649	-8.03649	-8.03649	-8.03649	-8.03649	-8.03649	-8.03649	-8.03649	-8.03649	-8.03649	-8.03649	-8.03649	-8.03649	-8.03649	-8.03649	-8.03649	-8.03649	-8.03649	-8.03649	-8.03649	-8.03649	-8.03649	-8.03649	-8.03649	-8.03649	-8.03649	-8.03649	-8.03649	-8.03649	-8.03649	-8.03649	-8.03649	-8.03649	-8.03649	-8.03649	-8.03649
-8.62524	-8.62524	-8.62524	-8.62524	-8.62524	-8.62524	-8.62524	-8.62524	-8.62524	-8.62524	-8.62524	-8.62524	-8.62524	-8.62524	-8.62524	-8.62524	-8.62524	-8.62524	-8.62524	-8.62524	-8.62524	-8.62524	-8.62524	-8.62524	-8.62524	-8.62524	-8.62524	-8.62524	-8.62524	-8.62524	-8.62524	-8.62524	-8.62524	-8.62524	-8.62524	-8.62524	-8.62524	-8.62524	-8.62524	-8.62524	-8.62524	-8.62524	-8.62524	-8.62524	-8.62524	-8.62524	-8.62524	-8.62524	-8.62524	-8.62524
-6.63127	-6.63127	-6.63127	-6.63127	-6.63127	-6.63127	-6.63127	-6.63127	-6.63127	-6.63127	-6.63127	-6.63127	-6.63127	-6.63127	-6.63127	-6.63127	-6.63127	-6.63127	-6.63127	-6.63127	-6.63127	-6.63127	-6.63127	-6.63127	-6.63127	-6.63127	-6.63127	-6.63127	-6.63127	-6.63127	-6.63127	-6.63127	-6.63127	-6.63127	-6.63127	-6.63127	-6.63127	-6.63127	-6.63127	-6.63127	-6.63127	-6.63127	-6.63127	-6.63127	-6.63127	-6.63127	-6.63127	-6.63127	-6.63127	-6.63127
-2.02295	-2.02295	-2.02295	-2.02295	-2.02295	-2.02295	-2.02295	-2.02295	-2.02295	-2.02295	-2.02295	-2.02295	-2.02295	-2.02295	-2.02295	-2.02295	-2.02295	-2.02295	-2.02295	-2.02295	-2.02295	-2.02295	-2.02295	-2.02295	-2.02295	-2.02295	-2.02295	-2.02295	-2.02295	-2.02295	-2.02295	-2.02295	-2.02295	-2.02295	-2.02295	-2.02295	-2.02295	-2.02295	-2.02295	-2.02295	-2.02295	-2.02295	-2.02295	-2.02295	-2.02295	-2.02295	-2.02295	-2.02295	-2.02295	-2.02295
4.3222	4.3222	4.3222	4.3222	4.3222	4.3222	4.3222	4.3222	4.3222	4.3222	4.3222	4.3222	4.3222	4.3222	4.3222	4.3222	4.3222	4.3222	4.3222	4.3222	4.3222	4.3222	4.3222	4.3222	4.3222	4.3222	4.3222	4.3222	4.3222	4.3222	4.3222	4.3222	4.3222	4.3222	4.3222	4.3222	4.3222	4.3222	4.3222	4.3222	4.3222	4.3222	4.3222	4.3222	4.3222	4.3222	4.3222	4.3222	4.3222	4.3222
11.2225	11.2225	11.2225	11.2225	11.2225	11.2225	11.2225	11.2225	11.2225	11.2225	11.2225	11.2225	11.2225	11.2225	11.2225	11.2225	11.2225	11.2225	11.2225	11.2225	11.2225	11.2225	11.2225	11.2225	11.2225	11.2225	11.2225	11.2225	11.2225	11.2225	11.2225	11.2225	11.2225	11.2225	11.2225	11.2225	11.2225	11.2225	11.2225	11.2225	11.2225	11.2225	11.2225	11.2225	11.2225	11.2225	11.2225	11.2225	11.2225	11.2225
17.635	17.635	17.635	17.635	17.635	17.635	17.635	17.635	17.635	17.635	17.635	17.635	17.635	17.635	17.635	17.635	17.635	17.635	17.635	17.635	17.635	17.635	17.635	17.635	17.635	17.635	17.635	17.635	17.635	17.635	17.635	17.635	17.635	17.635	17.635	17.635	17.635	17.635	17.635	17.635	17.635	17.635	17.635	17.635	17.635	17.635	17.635	17.635	17.635	17.635
22.8784	22.8784	22.8784	22.8784	22.8784	22.8784	22.8784	22.8784	22.8784	22.8784	22.8784	22.8784	22.8784	22.8784	22.8784	22.8784	22.8784	22.8784	22.8784	22.8784	22.8784	22.8784	22.8784	22.8784	22.8784	22.8784	22.8784	22.8784	22.8784	22.8784	22.8784	22.8784	22.8784	22.8784	22.8784	22.8784	22.8784	22.8784	22.8784	22.8784	22.8784	22.8784	22.8784	22.8784	22.8784	22.8784	22.8784	22.8784	22.8784	22.8784
26.6738	26.6738	26.6738	26.6738	26.6738	26.6738	26.6738	26.6738	26.6738	26.6738	26.6738	26.6738	26.6738	26.6738	26.6738	26.6738	26.6738	26.6738	26.6738	26.6738	26.6738	26.6738	26.6738	26.6738	26.6738	26.6738	26.6738	26.6738	26.6738	26.6738	26.6738	26.6738	26.6738	26.6738	26.6738	26.6738	26.6738	26.6738	26.6738	26.6738	26.6738	26.6738	26.6738	26.6738	26.6738	26.6738	26.6738	26.6738	26.6738	26.6738
29.0711	29.0711	29.0711	29.0711	29.0711	29.0711	29.0711	29.0711	29.0711	29.0711	29.0711	29.0711	29.0711	29.0711	29.0711	29.0711	29.0711	29.0711	29.0711	29.0711	29.0711	29.0711	29.0711	29.0711	29.0711	29.0711	29.0711	29.0711	29.0711	29.0711	29.0711	29.0711	29.0711	29.0711	29.0711	29.0711	29.0711	29.0711	29.0711	29.0711	29.0711	29.0711	29.0711	29.0711	29.0711	29.0711	29.0711	29.0711	29.0711	29.0711
30.3261	30.3261	30.3261	30.3261	30.3261	30.3261	30.3261	30.3261	30.3261	30.3261	30.3261	30.3261	30.3261	30.3261	30.3261	30.3261	30.3261	30.3261	30.3261	30.3261	30.3261	30.3261	30.3261	30.3261	30.3261	30.3261	30.3261	30.3261	30.3261	30.3261	30.3261	30.3261	30.3261	30.3261	30.3261	30.3261	30.3261	30.3261	30.3261	30.3261	30.3261	30.3261	30.3261	30.3261	30.3261	30.3261	30.3261	30.3261	30.3261	30.3261
30.7761	30.7761	30.7761	30.7761	30.7761	30.7761	30.7761	30.7761	30.7761	30.7761	30.7761	30.7761	30.7761	30.7761	30.7761	30.7761	30.7761	30.7761	30.7761	30.7761	30.7761	30.7761	30.7761	30.7761	30.7761	30.7761	30.7761	30.7761	30.7761	30.7761	30.7761	30.7761	30.7761	30.7761	30.7761	30.7761	30.7761	30.7761	30.7761	30.7761	30.7761	30.7761	30.7761	30.7761	30.7761	30.7761	30.7761	30.7761	30.7761	30.7761
30.743	30.743	30.743	30.743	30.743	30.743	30.743	30.743	30.743	30.743	30.743	30.743	30.743	30.743	30.743	30.743	30.743	30.743	30.743	30.743	30.743	30.743	30.743	30.743	30.743	30.743	30.743	30.743	30.743	30.743	30.743	30.743	30.743	30.743	30.743	30.743	30.743	30.743	30.743	30.743	30.743	30.743	30.743	30.743	30.743	30.743	30.743	30.743	30.743	30.743
30.4742	30.4742	30.4742	30.4742	30.4742	30.4742	30.4742	30.4742	30.4742	30.4742	30.4742	30.4742	30.4742	30.4742	30.4742	30.4742	30.4742	30.4742	30.4742	30.4742	30.4742	30.4742	30.4742	30.4742	30.4742	30.4742	30.4742	30.4742	30.4742	30.4742	30.4742	30.4742	30.4742	30.4742	30.4742	30.4742	30.4742	30.4742	30.4742	30.4742	30.4742	30.4742	30.4742	30.4742	30.4742	30.4742	30.4742	30.4742	30.4742	30.4742
30.1203	30.1203	30.1203	30.1203	30.1203	30.1203	30.1203	30.1203	30.1203	30.1203	30.1203	30.1203	30.1203	30.1203	30.1203	30.1203	30.1203	30.1203	30.1203	30.1203	30.1203	30.1203	30.1203	30.1203	30.1203	30.1203	30.1203	30.1203	30.1203	30.1203	30.1203	30.1203	30.1203	30.1203	30.1203	30.1203	30.1203	30.1203	30.1203	30.1203	30.1203	30.1203	30.1203	30.1203	30.1203	30.1203	30.1203	30.1203	30.1203	30.1203
29.7415	29.7415	29.7415	29.7415	29.7415	29.7415	29.7415	29.7415	29.7415	29.7415	29.7415	29.7415	29.7415	29.7415	29.7415	29.7415	29.7415	29.7415	29.7415	29.7415	29.7415	29.7415	29.7415	29.7415	29.7415	29.7415	29.7415	29.7415	29.7415	29.7415	29.7415	29.7415	29.7415	29.7415	29.7415	29.7415	29.7415	29.7415	29.7415	29.7415	29.7415	29.7415	29.7415	29.7415	29.7415	29.7415	29.7415	29.7415	29.7415	29.7415
29.3312	29.3312	29.3312	29.3312	29.3312	29.3312	29.3312	29.3312	29.3312	29.3312	29.3312	29.3312	29.3312	29.3312	29.3312	29.3312	29.3312	29.3312	29.3312	29.3312	29.3312	29.3312	29.3312	29.3312	29.3312	29.3312	29.3312	29.3312	29.3312	29.3312	29.3312	29.3312	29.3312	29.3312	29.3312	29.3312	29.3312	29.3312	29.3312	29.3312	29.3312	29.3312	29.3312	29.3312	29.3312	29.3312	29.3312	29.3312	29.3312	29.3312
28.8466	28.8466	28.8466	28.8466	28.8466	28.8466	28.8466	28.8466	28.8466	28.8466	28.8466	28.8466	28.8466	28.8466	28.8466	28.8466	28.8466	28.8466	28.8466	28.8466	28.8466	28.8466	28.8466	28.8466	28.8466	28.8466	28.8466	28.8466	28.8466	28.8466	28.8466	28.8466	28.8466	28.8466	28.8466	28.8466	28.8466	28.8466	28.8466	28.8466	28.8466	28.8466	28.8466	28.8466	28.8466	28.8466	28.8466	28.8466	28.8466	28.8466
28.2376	28.2376	28.2376	28.2376	28.2376	28.2376	28.2376	28.2376	28.2376	28.2376	28.2376	28.2376	28.2376	28.2376	28.2376	28.2376	28.2376	28.2376	28.2376	28.2376	28.2376	28.2376	28.2376	28.2376	28.2376	28.2376	28.2376	28.2376	28.2376	28.2376	28.2376	28.2376	28.2376	28.2376	28.2376	28.2376	28.2376	28.2376	28.2376	28.2376	28.2376	28.2376	28.2376	28.2376	28.2376	28.2376	28.2376	28.2376	28.2376	28.2376
27.4686	27.4686	27.4686	27.4686	27.4686	27.4686	27.4686	27.4686	27.4686	27.4686	27.4686	27.4686	27.4686	27.4686	27.4686	27.4686	27.4686	27.4686	27.4686	27.4686	27.4686	27.4686	27.4686	27.4686	27.4686	27.4686	27.4686	27.4686	27.4686	27.4686	27.4686	27.4686	27.4686	27.4686	27.4686	27.4686	27.4686	27.4686	27.4686	27.4686	27.4686	27.4686	27.4686	27.4686	27.4686	27.4686	27.4686	27.4686	27.4686	27.4686
26.5303	26.5303	26.5303	26.5303	26.5303	26.5303	26.5303	26.5303	26.5303	26.5303	26.5303	26.5303	26.5303	26.5303	26.5303	26.5303	26.5303	26.5303	26.5303	26.5303	26.5303	26.5303	26.5303	26.5303	26.5303	26.5303	26.5303	26.5303	26.5303	26.5303	26.5303	26.5303	26.5303	26.5303	26.5303	26.5303	26.5303	26.5303	26.5303	26.5303	26.5303	26.5303	26.5303	26.5303	26.5303	26.5303	26.5303	26.5303	26.5303	26.5303
25.4427	25.4427	25.4427	25.4427	25.4427	25.4427	25.4427	25.4427	25.4427	25.4427	25.4427	25.4427	25.4427	25.4427	25.4427	25.4427	25.4427	25.4427	25.4427	25.4427	25.4427	25.4427	25.4427	25.4427	25.4427	25.4427	25.4427	25.4427	25.4427	25.4427	25.4427	25.4427	25.4427	25.4427	25.4427	25.4427	25.4427	25.4427	25.4427	25.4427	25.4427	25.4427	25.4427	25.4427	25.4427	25.4427	25.4427	25.4427	25.4427	25.4427
24.2504	24.2504	24.2504	24.2504	24.2504	24.2504	24.2504	24.2504	24.2504	24.2504	24.2504	24.2504	24.2504	24.2504	24.2504	24.2504	24.2504	24.2504	24.2504	24.2504	24.2504	24.2504	24.2504	24.2504	24.2504	24.2504	24.2504	24.2504	24.2504	24.2504	24.2504	24.2504	24.2504	24.2504	24.2504	24.2504	24.2504	24.2504	24.2504	24.2504	24.2504	24.2504	24.2504	24.2504	24.2504	24.2504	24.2504	24.2504	24.2504	24.2504
23.0125	23.0125	23.0125	23.0125	23.0125	23.0125	23.0125	23.0125	23.0125	23.0125	23.0125	23.0125	23.0125	23.0125	23.0125	23.0125	23.0125	23.0125	23.0125	23.0125	23.0125	23.0125	23.0125	23.0125	23.0125	23.0125	23.0125	23.0125	23.0125	23.0125	23.0125	23.0125	23.0125	23.0125	23.0125	23.0125	23.0125	23.0125	23.0125	23.0125	23.0125	23.0125	23.0125	23.0125	23.0125	23.0125	23.0125	23.0125	23.0125	23.0125
21.7916	21.7916	21.7916	21.7916	21.7916	21.7916	21.7916	21.7916	21.7916	21.7916	21.7916	21.7916	21.7916	21.7916	21.7916	21.7916	21.7916	21.7916	21.7916	21.7916	21.7916	21.7916	21.7916	21.7916	21.7916	21.7916	21.7916	21.7916	21.7916	21.7916	21.7916	21.7916	21.7916	21.7916	21.7916	21.7916	21.7916	21.7916	21.7916	21.7916	21.7916	21.7916	21.7916	21.7916	21.7916	21.7916	21.7916	21.7916	21.7916	21.7916
20.6429	20.6429	20.6429	20.6429	20.6429	20.6429	20.6429	20.6429	20.6429	20.6429	20.6429	20.6429	20.6429	20.6429	20.6429	20.6429	20.6429	20.6429	20.6429	20.6429	20.6429	20.6429	20.6429	20.6429	20.6429	20.6429	20.6429	20.6429	20.6429	20.6429	20.6429	20.6429	20.6429	20.6429	20.6429	20.6429	20.6429	20.6429	20.6429	20.6429	20.6429	20.6429	20.6429	20.6429	20.6429	20.6429	20.6429	20.6429	20.6429	20.6429
19.6061	19.6061	19.6061	19.6061	19.6061	19.6061	19.6061	19.6061	19.6061	19.6061	19.6061	19.6061	19.6061	19.6061	19.6061	19.6061	19.6061	19.6061	19.6061	19.6061	19.6061	19.6061	19.6061	19.6061	19.6061	19.6061	19.6061	19.6061	19.6061	19.6061	19.6061	19.6061	19.6061	19.6061	19.6061	19.6061	19.6061	19.6061	19.6061	19.6061	19.6061	19.6061	19.6061	19.6061	19.6061	19.6061	19.6061	19.6061	19.6061	19.6061
18.7012	18.7012	18.7012	18.7012	18.7012	18.7012	18.7012	18.7012	18.7012	18.7012	18.7012	18.7012	18.7012	18.7012	18.7012	18.7012	18.7012	18.7012	18.7012	18.7012	18.7012	18.7012	18.7012	18.7012	18.7012	18.7012	18.7012	18.7012	18.7012	18.7012	18.7012	18.7012	18.7012	18.7012	18.7012	18.7012	18.7012	18.7012	18.7012	18.7012	18.7012	18.7012	18.7012	18.7012	18.7012	18.7012	18.7012	18.7012	18.7012	18.7012
17.9282	17.9282	17.9282	17.9282	17.9282	17.9282	17.9282	17.9282	17.9282	17.9282	17.9282	17.9282	17.9282	17.9282	17.9282	17.9282	17.9282	17.9282	17.9282	17.9282	17.9282	17.9282	17.9282	17.9282	17.9282	17.9282	17.9282	17.9282	17.9282	17.9282	17.9282	17.9282	17.9282	17.9282	17.9282	17.9282	17.9282	17.9282	17.9282	17.9282	17.9282	17.9282	17.9282	17.9282	17.9282	17.9282	17.9282	17.9282	17.9282	17.9282
17.2702	17.2702	17.2702	17.2702	17.2702	17.2702	17.2702	17.2702	17.2702	17.2702	17.2702	17.2702	17.2702	17.2702	17.2702	17.2702	17.2702	17.2702	17.2702	17.2702	17.2702	17.2702	17.2702	17.2702	17.2702	17.2702	17.2702	17.2702	17.2702	17.2702	17.2702	17.2702	17.2702	17.2702	17.2702	17.2702	17.2702	17.2702	17.2702	17.2702	17.2702	17.2702	17.2702	17.2702	17.2702	17.2702	17.2702	17.2702	17.2702	17.2702
16.6983	16.6983	16.6983	16.6983	16.6983	16.6983	16.6983	16.6983	16.6983	16.6983	16.6983	16.6983	16.6983	16.6983	16.6983	16.6983	16.6983	16.6983	16.6983	16.6983	16.6983	16.6983	16.6983	16.6983	16.6983	16.6983	16.6983	16.6983	16.6983	16.6983	16.6983	16.6983	16.6983	16.6983	16.6983	16.6983	16.6983	16.6983	16.6983	16.6983	16.6983	16.6983	16.6983	16.6983	16.6983	16.6983	16.6983	16.6983	16.6983	16.6983
16.1786	16.1786	16.1786	16.1786	16.1786	16.1786	16.1786	16.1786	16.1786	16.1786	16.1786	16.1786	16.1786	16.1786	16.1786	16.1786	16.1786	16.1786	16.1786	16.1786	16.1786	16.1786	16.1786	16.1786	16.1786	16.1786	16.1786	16.1786	16.1786	16.1786	16.1786	16.1786	16.1786	16.1786	16.1786	16.1786	16.1786	16.1786	16.1786	16.1786	16.1786	16.1786	16.1786	16.1786	16.1786	16.1786	16.1786	16.1786	16.1786	16.1786
15.6784	15.6784	15.6784	15.6784	15.6784	15.6784	15.6784	15.6784	15.6784	15.6784	15.6784	15.6784	15.6784	15.6784	15.6784	15.6784	15.6784	15.6784	15.6784	15.6784	15.6784	15.6784	15.6784	15.6784	15.6784	15.6784	15.6784	15.6784	15.6784	15.6784	15.6784	15.6784	15.6784	15.6784	15.6784	15.6784	15.6784	15.6784	15.6784	15.6784	15.6784	15.6784	15.6784	15.6784	15.6784	15.6784	15.6784	15.6784	15.6784	15.6784
15.1715	15.1715	15.1715	15.1715	15.1715	15.1715	15.1715	15.1715	15.1715	15.1715	15.1715	15.1715	15.1715	15.1715	15.1715	15.1715	15.1715	15.1715	15.1715	15.1715	15.1715	15.1715	15.1715	15.1715	15.1715	15.1715	15.1715	15.1715	15.1715	15.1715	15.1715	15.1715	15.1715	15.1715	15.1715	15.1715	15.1715	15.1715	15.1715	15.1715	15.1715	15.1715	15.1715	15.1715	15.1715	15.1715	15.1715	15.1715	15.1715	15.1715
14.6418	14.6418	14.6418	14.6418	14.6418	14.6418	14.6418	14.6418	14.6418	14.6418	14.6418	14.6418	14.6418	14.6418	14.6418	14.6418	14.6418	14.6418	14.6418	14.6418	14.6418	14.6418	14.6418	14.6418	14.6418	14.6418	14.6418	14.6418	14.6418	14.6418	14.6418	14.6418	14.6418	14.6418	14.6418	14.6418	14.6418	14.6418	14.6418	14.6418	14.6418	14.6418	14.6418	14.6418	14.6418	14.6418	14.6418	14.6418	14.6418	14.6418
14.0846	14.0846	14.0846	14.0846	14.0846	14.0846	14.0846	14.0846	14.0846	14.0846	14.0846	14.0846	14.0846	14.0846	14.0846	14.0846	14.0846	14.0846	14.0846	14.0846	14.0846	14.0846	14.0846	14.0846	14.0846	14.0846	14.0846	14.0846	14.0846	14.0846	14.0846	14.0846	14.0846	14.0846	14.0846	14.0846	14.0846	14.0846	14.0846	14.0846	14.0846	14.0846	14.0846	14.0846	14.0846	14.0846	14.0846	14.0846	14.0846	14.0846
13.5056	13.5056	13.5056	13.5056	13.5056	13.5056	13.5056	13.5056	13.5056	13.5056	13.5056	13.5056	13.5056	13.5056	13.5056	13.5056	13.5056	13.5056	13.5056	13.5056	13.5056	13.5056	13.5056	13.5056	13.5056	13.5056	13.5056	13.5056	13.5056	13.5056	13.5056	13.5056	13.5056	13.5056	13.5056	13.5056	13.5056	13.5056	13.5056	13.5056	13.5056	13.5056	13.5056	13.5056	13.5056	13.5056	13.5056	13.5056	13.5056	13.5056
12.9188	12.9188	12.9188	12.9188	12.9188	12.9188	12.9188	12.9188	12.9188	12.9188	12.9188	12.9188	12.9188	12.9188	12.9188	12.9188	12.9188	12.9188	12.9188	12.9188	12.9188	12.9188	12.9188	12.9188	12.9188	12.9188	12.9188	12.9188	12.9188	12.9188	12.9188	12.9188	12.9188	12.9188	12.9188	12.9188	12.9188	12.9188	12.9188	12.9188	12.9188	12.9188	12.9188	12.9188	12.9188	12.9188	12.9188	12.9188	12.9188	12.9188
12.3424	12.3424	12.3424	12.3424	12.3424	12.3424	12.3424	12.3424	12.3424	12.3424	12.3424	12.3424	12.3424	12.3424	12.3424	12.3424	12.3424	12.3424	12.3424	12.3424	12.3424	12.3424	12.3424	12.3424	12.3424	12.3424	12.3424	12.3424	12.3424	12.3424	12.3424	12.3424	12.3424	12.3424	12.3424	12.3424	12.3424	12.3424	12.3424	12.3424	12.3424	12.3424	12.3424	12.3424	12.3424	12.3424	12.3424	12.3424	12.3424	12.3424
11.7951	11.7951	11.7951	11.7951	11.7951	11.7951	11.7951	11.7951	11.7951	11.7951	11.7951	11.7951	11.7951	11.7951	11.7951	11.7951	11.7951	11.7951	11.7951	11.7951	11.7951	11.7951	11.7951	11.7951	11.7951	11.7951	11.7951	11.7951	11.7951	11.7951	11.7951	11.7951	11.7951	11.7951	11.7951	11.7951	11.7951	11.7951	11.7951	11.7951	11.7951	11.7951	11.7951	11.7951	11.7951	11.7951	11.7951	11.7951	11.7951	11.7951
11.2921	11.2921	11.2921	11.2921	11.2921	11.2921	11.2921	11.2921	11.2921	11.2921	11.2921	11.2921	11.2921	11.2921	11.2921	11.2921	11.2921	11.2921	11.2921	11.2921	11.2921	11.2921	11.2921	11.2921	11.2921	11.2921	11.2921	11.2921	11.2921	11.2921	11.2921	11.2921	11.2921	11.2921	11.2921	11.2921	11.2921	11.2921	11.2921	11.2921	11.2921	11.2921	11.2921	11.2921	11.2921	11.2921	11.2921	11.2921	11.2921	11.2921
10.8424	10.8424	10.8424	10.8424	10.8424	10.8424	10.8424	10.8424	10.8424	10.8424	10.8424	10.8424	10.8424	10.8424	10.8424	10.8424	10.8424	10.8424	10.8424	10.8424	10.8424	10.8424	10.8424	10.8424	10.8424	10.8424	10.8424	10.8424	10.8424	10.8424	10.8424	10.8424	10.8424	10.8424	10.8424	10.8424	10.8424	10.8424	10.8424	10.8424	10.8424	10.8424	10.8424	10.8424	10.8424	10.8424	10.8424	10.8424	10.8424	10.8424
10.4471	10.4471	10.4471	10.4471	10.4471	10.4471	10.4471	10.4471	10.4471	10.4471	10.4471	10.4471	10.4471	10.4471	10.4471	10.4471	10.4471	10.4471	10.4471	10.4471	10.4471	10.4471	10.4471	10.4471	10.4471	10.4471	10.4471	10.4471	10.4471	10.4471	10.4471	10.4471	10.4471	10.4471	10.4471	10.4471	10.4471	10.4471	10.4471	10.4471	10.4471	10.4471	10.4471	10.4471	10.4471	10.4471	10.4471	10.4471	10.4471	10.4471
10.0993	10.0993	10.0993	10.0993	10.0993	10.0993	10.0993	10.0993	10.0993	10.0993	10.0993	10.0993	10.0993	10.0993	10.0993	10.0993	10.0993	10.0993	10.0993	10.0993	10.0993	10.0993	10.0993	10.0993	10.0993	10.0993	10.0993	10.0993	10.0993	10.0993	10.0993	10.0993	10.0993	10.0993	10.0993	10.0993	10.0993	10.0993	10.0993	10.0993	10.0993	10.0993	10.0993	10.0993	10.0993	10.0993	10.0993	10.0993	10.0993	10.0993
9.78534	9.78534	9.78534	9.78534	9.78534	9.78534	9.78534	9.78534	9.78534	9.78534	9.78534	9.78534	9.78534	9.78534	9.78534	9.78534	9.78534	9.78534	9.78534	9.78534	9.78534	9.78534	9.78534	9.78534	9.78534	9.78534	9.78534	9.78534	9.78534	9.78534	9.78534	9.78534	9.78534	9.78534	9.78534	9.78534	9.78534	9.78534	9.78534	9.78534	9.78534	9.78534	9.78534	9.78534	9.78534	9.78534	9.78534	9.78534	9.78534	9.78534
9.48705	9.48705	9.48705	9.48705	9.48705	9.48705	9.48705	9.48705	9.48705	9.48705	9.48705	9.48705	9.48705	9.48705	9.48705	9.48705	9.48705	9.48705	9.48705	9.48705	9.48705	9.48705	9.48705	9.48705	9.48705	9.48705	9.48705	9.48705	9.48705	9.48705	9.48705	9.48705	9.48705	9.48705	9.48705	9.48705	9.48705	9.48705	9.48705	9.48705	9.48705	9.48705	9.48705	9.48705	9.48705	9.48705	9.48705	9.48705	9.48705	9.48705
9.18502	9.18502	9.18502	9.18502	9.18502	9.18502	9.18502	9.18502	9.18502	9.18502	9.18502	9.18502	9.18502	9.18502	9.18502	9.18502	9.18502	9.18502	9.18502	9.18502	9.18502	9.18502	9.18502	9.18502	9.18502	9.18502	9.18502	9.18502	9.18502	9.18502	9.18502	9.18502	9.18502	9.18502	9.18502	9.18502	9.18502	9.18502	9.18502	9.18502	9.18502	9.18502	9.18502	9.18502	9.18502	9.18502	9.18502	9.18502	9.18502	9.18502
8.86162	8.86162	8.86162	8.86162	8.86162	8.86162	8.86162	8.86162	8.86162	8.86162	8.86162	8.86162	8.86162	8.86162	8.86162	8.86162	8.86162	8.86162	8.86162	8.86162	8.86162	8.86162	8.86162	8.86162	8.86162	8.86162	8.86162	8.86162	8.86162	8.86162	8.86162	8.86162	8.86162	8.86162	8.86162	8.86162	8.86162	8.86162	8.86162	8.86162	8.86162	8.86162	8.86162	8.86162	8.86162	8.86162	8.86162	8.86162	8.86162	8.86162
8.50385	8.50385	8.50385	8.50385	8.50385	8.50385	8.50385	8.50385	8.50385	8.50385	8.50385	8.50385	8.50385	8.50385	8.50385	8.50385	8.50385	8.50385	8.50385	8.50385	8.50385	8.50385	8.50385	8.50385	8.50385	8.50385	8.50385	8.50385	8.50385	8.50385	8.50385	8.50385	8.50385	8.50385	8.50385	8.50385	8.50385	8.50385	8.50385	8.50385	8.50385	8.50385	8.50385	8.50385	8.50385	8.50385	8.50385	8.50385	8.50385	8.50385
8.10531	8.10531	8.10531	8.10531	8.10531	8.10531	8.10531	8.10531	8.10531	8.10531	8.10531	8.10531	8.10531	8.10531	8.10531	8.10531	8.10531	8.10531	8.10531	8.10531	8.10531	8.10531	8.10531	8.10531	8.10531	8.10531	8.10531	8.10531	8.10531	8.10531	8.10531	8.10531	8.10531	8.10531	8.10531	8.10531	8.10531	8.10531	8.10531	8.10531	8.10531	8.10531	8.10531	8.10531	8.10531	8.10531	8.10531	8.10531	8.10531	8.10531
7.66717	7.66717	7.66717	7.66717	7.66717	7.66717	7.66717	7.66717	7.66717	7.66717	7.66717	7.66717	7.66717	7.66717	7.66717	7.66717	7.66717	7.66717	7.66717	7.66717	7.66717	7.66717	7.66717	7.66717	7.66717	7.66717	7.66717	7.66717	7.66717	7.66717	7.66717	7.66717	7.66717	7.66717	7.66717	7.66717	7.66717	7.66717	7.66717	7.66717	7.66717	7.66717	7.66717	7.66717	7.66717	7.66717	7.66717	7.66717	7.66717	7.66717
7.19771	7.19771	7.19771	7.19771	7.19771	7.19771	7.19771	7.19771	7.19771	7.19771	7.19771	7.19771	7.19771	7.19771	7.19771	7.19771	7.19771	7.19771	7.19771	7.19771	7.19771	7.19771	7.19771	7.19771	7.19771	7.19771	7.19771	7.19771	7.19771	7.19771	7.19771	7.19771	7.19771	7.19771	7.19771	7.19771	7.19771	7.19771	7.19771	7.19771	7.19771	7.19771	7.19771	7.19771	7.19771	7.19771	7.19771	7.19771	7.19771	7.19771
6.71089	6.71089	6.71089	6.71089	6.71089	6.71089	6.71089	6.71089	6.71089	6.71089	6.71089	6.71089	6.71089	6.71089	6.71089	6.71089	6.71089	6.71089	6.71089	6.71089	6.71089	6.71089	6.71089	6.71089	6.71089	6.71089	6.71089	6.71089	6.71089	6.71089	6.71089	6.71089	6.71089	6.71089	6.71089	6.71089	6.71089	6.71089	6.71089	6.71089	6.71089	6.71089	6.71089	6.71089	6.71089	6.71089	6.71089	6.71089	6.71089	6.71089
6.22384	6.22384	6.22384	6.22384	6.22384	6.22384	6.22384	6.22384	6.22384	6.22384	6.22384	6.22384	6.22384	6.22384	6.22384	6.22384	6.22384	6.22384	6.22384	6.22384	6.22384	6.22384	6.22384	6.22384	6.22384	6.22384	6.22384	6.22384	6.22384	6.22384	6.22384	6.22384	6.22384	6.22384	6.22384	6.22384	6.22384	6.22384	6.22384	6.22384	6.22384	6.22384	6.22384	6.22384	6.22384	6.22384	6.22384	6.22384	6.22384	6.22384
5.75411	5.75411	5.75411	5.75411	5.75411	5.75411	5.75411	5.75411	5.75411	5.75411	5.75411	5.75411	5.75411	5.75411	5.75411	5.75411	5.75411	5.75411	5.75411	5.75411	5.75411	5.75411	5.75411	5.75411	5.75411	5.75411	5.75411	5.75411	5.75411	5.75411	5.75411	5.75411	5.75411	5.75411	5.75411	5.75411	5.75411	5.75411	5.75411	5.75411	5.75411	5.75411	5.75411	5.75411	5.75411	5.75411	5.75411	5.75411	5.75411	5.75411
5.31657	5.31657	5.31657	5.31657	5.31657	5.31657	5.31657	5.31657	5.31657	5.31657	5.31657	5.31657	5.31657	5.31657	5.31657	5.31657	5.31657	5.31657	5.31657	5.31657	5.31657	5.31657	5.31657	5.31657	5.31657	5.31657	5.31657	5.31657	5.31657	5.31657	5.31657	5.31657	5.31657	5.31657	5.31657	5.31657	5.31657	5.31657	5.31657	5.31657	5.31657	5.31657	5.31657	5.31657	5.31657	5.31657	5.31657	5.31657	5.31657	5.31657
4.92102	4.92102	4.92102	4.92102	4.92102	4.92102	4.92102	4.92102	4.92102	4.92102	4.92102	4.92102	4.92102	4.92102	4.92102	4.92102	4.92102	4.92102	4.92102	4.92102	4.92102	4.92102	4.92102	4.92102	4.92102	4.92102	4.92102	4.92102	4.92102	4.92102	4.92102	4.92102	4.92102	4.92102	4.92102	4.92102	4.92102	4.92102	4.92102	4.92102	4.92102	4.92102	4.92102	4.92102	4.92102	4.92102	4.92102	4.92102	4.92102	4.92102
4.57059	4.57059	4.57059	4.57059	4.57059	4.57059	4.57059	4.57059	4.57059	4.57059	4.57059	4.57059	4.57059	4.57059	4.57059	4.57059	4.57059	4.57059	4.57059	4.57059	4.57059	4.57059	4.57059	4.57059	4.57059	4.57059	4.57059	4.57059	4.57059	4.57059	4.57059	4.57059	4.57059	4.57059	4.57059	4.57059	4.57059	4.57059	4.57059	4.57059	4.57059	4.57059	4.57059	4.57059	4.57059	4.57059	4.57059	4.57059	4.57059	4.57059
4.26142	4.26142	4.26142	4.26142	4.26142	4.26142	4.26142	4.26142	4.26142	4.26142	4.26142	4.26142	4.26142	4.26142	4.26142	4.26142	4.26142	4.26142	4.26142	4.26142	4.26142	4.26142	4.26142	4.26142	4.26142	4.26142	4.26142	4.26142	4.26142	4.26142	4.26142	4.26142	4.26142	4.26142	4.26142	4.26142	4.26142	4.26142	4.26142	4.26142	4.26142	4.26142	4.26142	4.26142	4.26142	4.26142	4.26142	4.26142	4.26142	4.26142
3.9834	3.9834	3.9834	3.9834	3.9834	3.9834	3.9834	3.9834	3.9834	3.9834	3.9834	3.9834	3.9834	3.9834	3.9834	3.9834	3.9834	3.9834	3.9834	3.9834	3.9834	3.9834	3.9834	3.9834	3.9834	3.9834	3.9834	3.9834	3.9834	3.9834	3.9834	3.9834	3.9834	3.9834	3.9834	3.9834	3.9834	3.9834	3.9834	3.9834	3.9834	3.9834	3.9834	3.9834	3.9834	3.9834	3.9834	3.9834	3.9834	3.9834
3.72222	3.72222	3.72222	3.72222	3.72222	3.72222	3.72222	3.72222	3.72222	3.72222	3.72222	3.72222	3.72222	3.72222	3.72222	3.72222	3.72222	3.72222	3.72222	3.72222	3.72222	3.72222	3.72222	3.72222	3.72222	3.72222	3.72222	3.72222	3.72222	3.72222	3.72222	3.72222	3.72222	3.72222	3.72222	3.72222	3.72222	3.72222	3.72222	3.72222	3.72222	3.72222	3.72222	3.72222	3.72222	3.72222	3.72222	3.72222	3.72222	3.72222
3.46211	3.46211	3.46211	3.46211	3.46211	3.46211	3.46211	3.46211	3.46211	3.46211	3.46211	3.46211	3.46211	3.46211	3.46211	3.46211	3.46211	3.46211	3.46211	3.46211	3.46211	3.46211	3.46211	3.46211	3.46211	3.46211	3.46211	3.46211	3.46211	3.46211	3.46211	3.46211	3.46211	3.46211	3.46211	3.46211	3.46211	3.46211	3.46211	3.46211	3.46211	3.46211	3.46211	3.46211	3.46211	3.46211	3.46211	3.46211	3.46211	3.46211
3.18917	3.18917	3.18917	3.18917	3.18917	3.18917	3.18917	3.18917	3.18917	3.18917	3.18917	3.18917	3.18917	3.18917	3.18917	3.18917	3.18917	3.18917	3.18917	3.18917	3.18917	3.18917	3.18917	3.18917	3.18917	3.18917	3.18917	3.18917	3.18917	3.18917	3.18917	3.18917	3.18917	3.18917	3.18917	3.18917	3.18917	3.18917	3.18917	3.18917	3.18917	3.18917	3.18917	3.18917	3.18917	3.18917	3.18917	3.18917	3.18917	3.18917
2.89401	2.89401	2.89401	2.89401	2.89401	2.89401	2.89401	2.89401	2.89401	2.89401	2.89401	2.89401	2.89401	2.89401	2.89401	2.89401	2.89401	2.89401	2.89401	2.89401	2.89401	2.89401	2.89401	2.89401	2.89401	2.89401	2.89401	2.89401	2.89401	2.89401	2.89401	2.89401	2.89401	2.89401	2.89401	2.89401	2.89401	2.89401	2.89401	2.89401	2.89401	2.89401	2.89401	2.89401	2.89401	2.89401	2.89401	2.89401	2.89401	2.89401
2.57381	2.57381	2.57381	2.57381	2.57381	2.57381	2.57381	2.57381	2.57381	2.57381	2.57381	2.57381	2.57381	2.57381	2.57381	2.57381	2.57381	2.57381	2.57381	2.57381	2.57381	2.57381	2.57381	2.57381	2.57381	2.57381	2.57381	2.57381	2.57381	2.57381	2.57381	2.57381	2.57381	2.57381	2.57381	2.57381	2.57381	2.57381	2.57381	2.57381	2.57381	2.57381	2.57381	2.57381	2.57381	2.57381	2.57381	2.57381	2.57381	2.57381
2.23417	2.23417	2.23417	2.23417	2.23417	2.23417	2.23417	2.23417	2.23417	2.23417	2.23417	2.23417	2.23417	2.23417	2.23417	2.23417	2.23417	2.23417	2.23417	2.23417	2.23417	2.23417	2.23417	2.23417	2.23417	2.23417	2.23417	2.23417	2.23417	2.23417	2.23417	2.23417	2.23417	2.23417	2.23417	2.23417	2.23417	2.23417	2.23417	2.23417	2.23417	2.23417	2.23417	2.23417	2.23417	2.23417	2.23417	2.23417	2.23417	2.23417
1.88634	1.88634	1.88634	1.88634	1.88634	1.88634	1.88634	1.88634	1.88634	1.88634	1.88634	1.88634	1.88634	1.88634	1.88634	1.88634	1.88634	1.88634	1.88634	1.88634	1.88634	1.88634	1.88634	1.88634	1.88634	1.88634	1.88634	1.88634	1.88634	1.88634	1.88634	1.88634	1.88634	1.88634	1.88634	1.88634	1.88634	1.88634	1.88634	1.88634	1.88634	1.88634	1.88634	1.88634	1.88634	1.88634	1.88634	1.88634	1.88634	1.88634
1.54751	1.54751	1.54751	1.54751	1.54751	1.54751	1.54751	1.54751	1.54751	1.54751	1.54751	1.54751	1.54751	1.54751	1.54751	1.54751	1.54751	1.54751	1.54751	1.54751	1.54751	1.54751	1.54751	1.54751	1.54751	1.54751	1.54751	1.54751	1.54751	1.54751	1.54751	1.54751	1.54751	1.54751	1.54751	1.54751	1.54751	1.54751	1.54751	1.54751	1.54751	1.54751	1.54751	1.54751	1.54751	1.54751	1.54751	1.54751	1.54751	1.54751
1.23523	1.23523	1.23523	1.23523	1.23523	1.23523	1.23523	1.23523	1.23523	1.23523	1.23523	1.23523	1.23523	1.23523	1.23523	1.23523	1.23523	1.23523	1.23523	1.23523	1.23523	1.23523	1.23523	1.23523	1.23523	1.23523	1.23523	1.23523	1.23523	1.23523	1.23523	1.23523	1.23523	1.23523	1.23523	1.23523	1.23523	1.23523	1.23523	1.23523	1.23523	1.23523	1.23523	1.23523	1.23523	1.23523	1.23523	1.23523	1.23523	1.23523
0.963931	0.963931	0.963931	0.963931	0.963931	0.963931	0.963931	0.963931	0.963931	0.963931	0.963931	0.963931	0.963931	0.963931	0.963931	0.963931	0.963931	0.963931	0.963931	0.963931	0.963931	0.963931	0.963931	0.963931	0.963931	0.963931	0.963931	0.963931	0.963931	0.963931	0.963931	0.963931	0.963931	0.963931	0.963931	0.963931	0.963931	0.963931	0.963931	0.963931	0.963931	0.963931	0.963931	0.963931	0.963931	0.963931	0.963931	0.963931	0.963931	0.963931
0.741482	0.741482	0.741482	0.741482	0.741482	0.741482	0.741482	0.741482	0.741482	0.741482	0.741482	0.741482	0.741482	0.741482	0.741482	0.741482	0.741482	0.741482	0.741482	0.741482	0.741482	0.741482	0.741482	0.741482	0.741482	0.741482	0.741482	0.741482	0.741482	0.741482	0.741482	0.741482	0.741482	0.741482	0.741482	0.741482	0.741482	0.741482	0.741482	0.741482	0.741482	0.741482	0.741482	0.741482	0.741482	0.741482	0.741482	0.741482	0.741482	0.741482
0.565271	0.565271	0.565271	0.565271	0.565271	0.565271	0.565271	0.565271	0.565271	0.565271	0.565271	0.565271	0.565271	0.565271	0.565271	0.565271	0.565271	0.565271	0.565271	0.565271	0.565271	0.565271	0.565271	0.565271	0.565271	0.565271	0.565271	0.565271	0.565271	0.565271	0.565271	0.565271	0.565271	0.565271	0.565271	0.565271	0.565271	0.565271	0.565271	0.565271	0.565271	0.565271	0.565271	0.565271	0.565271	0.565271	0.565271	0.565271	0.565271	0.565271
0.420826	0.420826	0.420826	0.420826	0.420826	0.420826	0.420826	0.420826	0.420826	0.420826	0.420826	0.420826	0.420826	0.420826	0.420826	0.420826	0.420826	0.420826	0.420826	0.420826	0.420826	0.420826	0.420826	0.420826	0.420826	0.420826	0.420826	0.420826	0.420826	0.420826	0.420826	0.420826	0.420826	0.420826	0.420826	0.420826	0.420826	0.420826	0.420826	0.420826	0.420826	0.420826	0.420826	0.420826	0.420826	0.420826	0.420826	0.420826	0.420826	0.420826
0.284499	0.284499	0.284499	0.284499	0.284499	0.284499	0.284499	0.284499	0.284499	0.284499	0.284499	0.284499	0.284499	0.284499	0.284499	0.284499	0.284499	0.284499	0.284499	0.284499	0.284499	0.284499	0.284499	0.284499	0.284499	0.284499	0.284499	0.284499	0.284499	0.284499	0.284499	0.284499	0.284499	0.284499	0.284499	0.284499	0.284499	0.284499	0.284499	0.284499	0.284499	0.284499	0.284499	0.284499	0.284499	0.284499	0.284499	0.284499	0.284499	0.284499
0.125326	0.125326	0.125326	0.125326	0.125326	0.125326	0.125326	0.125326	0.125326	0.125326	0.125326	0.125326	0.125326	0.125326	0.125326	0.125326	0.125326	0.125326	0.125326	0.125326	0.125326	0.125326	0.125326	0.125326	0.125326	0.125326	0.125326	0.125326	0.125326	0.125326	0.125326	0.125326	0.125326	0.125326	0.125326	0.125326	0.125326	0.125326	0.125326	0.125326	0.125326	0.125326	0.125326	0.125326	0.125326	0.125326	0.125326	0.125326	0.125326	0.125326
-0.086682	-0.086682	-0.086682	-0.086682	-0.086682	-0.086682	-0.086682	-0.086682	-0.086682	-0.086682	-0.086682	-0.086682	-0.086682	-0.086682	-0.086682	-0.086682	-0.086682	-0.086682	-0.086682	-0.086682	-0.086682	-0.086682	-0.086682	-0.086682	-0.086682	-0.086682	-0.086682	-0.086682	-0.086682	-0.086682	-0.086682	-0.086682	-0.086682	-0.086682	-0.086682	-0.086682	-0.086682	-0.086682	-0.086682	-0.086682	-0.086682	-0.086682	-0.086682	-0.086682	-0.086682	-0.086682	-0.086682	-0.086682	-0.086682	-0.086682
-0.376445	-0.376445	-0.376445	-0.376445	-0.376445	-0.376445	-0.376445	-0.376445	-0.376445	-0.376445	-0.376445	-0.376445	-0.376445	-0.376445	-0.376445	-0.376445	-0.376445	-0.376445	-0.376445	-0.376445	-0.376445	-0.376445	-0.376445	-0.376445	-0.376445	-0.376445	-0.376445	-0.376445	-0.376445	-0.376445	-0.376445	-0.376445	-0.376445	-0.376445	-0.376445	-0.376445	-0.376445	-0.376445	-0.376445	-0.376445	-0.376445	-0.376445	-0.376445	-0.376445	-0.376445	-0.376445	-0.376445	-0.376445	-0.376445	-0.376445
-0.753298	-0.753298	-0.753298	-0.753298	-0.753298	-0.753298	-0.753298	-0.753298	-0.753298	-0.753298	-0.753298	-0.753298	-0.753298	-0.753298	-0.753298	-0.753298	-0.753298	-0.753298	-0.753298	-0.753298	-0.753298	-0.753298	-0.753298	-0.753298	-0.753298	-0.753298	-0.753298	-0.753298	-0.753298	-0.753298	-0.753298	-0.753298	-0.753298	-0.753298	-0.753298	-0.753298	-0.753298	-0.753298	-0.753298	-0.753298	-0.753298	-0.753298	-0.753298	-0.753298	-0.753298	-0.753298	-0.753298	-0.753298	-0.753298	-0.753298
-1.20681	-1.20681	-1.20681	-1.20681	-1.20681	-1.20681	-1.20681	-1.20681	-1.20681	-1.20681	-1.20681	-1.20681	-1.20681	-1.20681	-1.20681	-1.20681	-1.20681	-1.20681	-1.20681	-1.20681	-1.20681	-1.20681	-1.20681	-1.20681	-1.20681	-1.20681	-1.20681	-1.20681	-1.20681	-1.20681	-1.20681	-1.20681	-1.20681	-1.20681	-1.20681	-1.20681	-1.20681	-1.20681	-1.20681	-1.20681	-1.20681	-1.20681	-1.20681	-1.20681	-1.20681	-1.20681	-1.20681	-1.20681	-1.20681	-1.20681
-1.70414	-1.70414	-1.70414	-1.70414	-1.70414	-1.70414	-1.70414	-1.70414	-1.70414	-1.70414	-1.70414	-1.70414	-1.70414	-1.70414	-1.70414	-1.70414	-1.70414	-1.70414	-1.70414	-1.70414	-1.70414	-1.70414	-1.70414	-1.70414	-1.70414	-1.70414	-1.70414	-1.70414	-1.70414	-1.70414	-1.70414	-1.70414	-1.70414	-1.70414	-1.70414	-1.70414	-1.70414	-1.70414	-1.70414	-1.70414	-1.70414	-1.70414	-1.70414	-1.70414	-1.70414	-1.70414	-1.70414	-1.70414	-1.70414	-1.70414
-2.19857	-2.19857	-2.19857	-2.19857	-2.19857	-2.19857	-2.19857	-2.19857	-2.19857	-2.19857	-2.19857	-2.19857	-2.19857	-2.19857	-2.19857	-2.19857	-2.19857	-2.19857	-2.19857	-2.19857	-2.19857	-2.19857	-2.19857	-2.19857	-2.19857	-2.19857	-2.19857	-2.19857	-2.19857	-2.19857	-2.19857	-2.19857	-2.19857	-2.19857	-2.19857	-2.19857	-2.19857	-2.19857	-2.19857	-2.19857	-2.19857	-2.19857	-2.19857	-2.19857	-2.19857	-2.19857	-2.19857	-2.19857	-2.19857	-2.19857
-2.63386	-2.63386	-2.63386	-2.63386	-2.63386	-2.63386	-2.63386	-2.63386	-2.63386	-2.63386	-2.63386	-2.63386	-2.63386	-2.63386	-2.63386	-2.63386	-2.63386	-2.63386	-2.63386	-2.63386	-2.63386	-2.63386	-2.63386	-2.63386	-2.63386	-2.63386	-2.63386	-2.63386	-2.63386	-2.63386	-2.63386	-2.63386	-2.63386	-2.63386	-2.63386	-2.63386	-2.63386	-2.63386	-2.63386	-2.63386	-2.63386	-2.63386	-2.63386	-2.63386	-2.63386	-2.63386	-2.63386	-2.63386	-2.63386	-2.63386
-2.9554	-2.9554	-2.9554	-2.9554	-2.9554	-2.9554	-2.9554	-2.9554	-2.9554	-2.9554	-2.9554	-2.9554	-2.9554	-2.9554	-2.9554	-2.9554	-2.9554	-2.9554	-2.9554	-2.9554	-2.9554	-2.9554	-2.9554	-2.9554	-2.9554	-2.9554	-2.9554	-2.9554	-2.9554	-2.9554	-2.9554	-2.9554	-2.9554	-2.9554	-2.9554	-2.9554	-2.9554	-2.9554	-2.9554	-2.9554	-2.9554	-2.9554	-2.9554	-2.9554	-2.9554	-2.9554	-2.9554	-2.9554	-2.9554	-2.9554
-3.13412	-3.13412	-3.13412	-3.13412	-3.13412	-3.13412	-3.13412	-3.13412	-3.13412	-3.13412	-3.13412	-3.13412	-3.13412	-3.13412	-3.13412	-3.13412	-3.13412	-3.13412	-3.13412	-3.13412	-3.13412	-3.13412	-3.13412	-3.13412	-3.13412	-3.13412	-3.13412	-3.13412	-3.13412	-3.13412	-3.13412	-3.13412	-3.13412	-3.13412	-3.13412	-3.13412	-3.13412	-3.13412	-3.13412	-3.13412	-3.13412	-3.13412	-3.13412	-3.13412	-3.13412	-3.13412	-3.13412	-3.13412	-3.13412	-3.13412
-3.17127	-3.17127	-3.17127	-3.17127	-3.17127	-3.17127	-3.17127	-3.17127	-3.17127	-3.17127	-3.17127	-3.17127	-3.17127	-3.17127	-3.17127	-3.17127	-3.17127	-3.17127	-3.17127	-3.17127	-3.17127	-3.17127	-3.17127	-3.17127	-3.17127	-3.17127	-3.17127	-3.17127	-3.17127	-3.17127	-3.17127	-3.17127	-3.17127	-3.17127	-3.17127	-3.17127	-3.17127	-3.17127	-3.17127	-3.17127	-3.17127	-3.17127	-3.17127	-3.17127	-3.17127	-3.17127	-3.17127	-3.17127	-3.17127	-3.17127
-3.09596	-3.09596	-3.09596	-3.09596	-3.09596	-3.09596	-3.09596	-3.09596	-3.09596	-3.09596	-3.09596	-3.09596	-3.09596	-3.09596	-3.09596	-3.09596	-3.09596	-3.09596	-3.09596	-3.09596	-3.09596	-3.09596	-3.09596	-3.09596	-3.09596	-3.09596	-3.09596	-3.09596	-3.09596	-3.09596	-3.09596	-3.09596	-3.09596	-3.09596	-3.09596	-3.09596	-3.09596	-3.09596	-3.09596	-3.09596	-3.09596	-3.09596	-3.09596	-3.09596	-3.09596	-3.09596	-3.09596	-3.09596	-3.09596	-3.09596
-2.98339	-2.98339	-2.98339	-2.98339	-2.98339	-2.98339	-2.98339	-2.98339	-2.98339	-2.98339	-2.98339	-2.98339	-2.98339	-2.98339	-2.98339	-2.98339	-2.98339	-2.98339	-2.98339	-2.98339	-2.98339	-2.98339	-2.98339	-2.98339	-2.98339	-2.98339	-2.98339	-2.98339	-2.98339	-2.98339	-2.98339	-2.98339	-2.98339	-2.98339	-2.98339	-2.98339	-2.98339	-2.98339	-2.98339	-2.98339	-2.98339	-2.98339	-2.98339	-2.98339	-2.98339	-2.98339	-2.98339	-2.98339	-2.98339	-2.98339
-2.88587	-2.88587	-2.88587	-2.88587	-2.88587	-2.88587	-2.88587	-2.88587	-2.88587	-2.88587	-2.88587	-2.88587	-2.88587	-2.88587	-2.88587	-2.88587	-2.88587	-2.88587	-2.88587	-2.88587	-2.88587	-2.88587	-2.88587	-2.88587	-2.88587	-2.88587	-2.88587	-2.88587	-2.88587	-2.88587	-2.88587	-2.88587	-2.88587	-2.88587	-2.88587	-2.88587	-2.88587	-2.88587	-2.88587	-2.88587	-2.88587	-2.88587	-2.88587	-2.88587	-2.88587	-2.88587	-2.88587	-2.88587	-2.88587	-2.88587
-2.87524	-2.87524	-2.87524	-2.87524	-2.87524	-2.87524	-2.87524	-2.87524	-2.87524	-2.87524	-2.87524	-2.87524	-2.87524	-2.87524	-2.87524	-2.87524	-2.87524	-2.87524	-2.87524	-2.87524	-2.87524	-2.87524	-2.87524	-2.87524	-2.87524	-2.87524	-2.87524	-2.87524	-2.87524	-2.87524	-2.87524	-2.87524	-2.87524	-2.87524	-2.87524	-2.87524	-2.87524	-2.87524	-2.87524	-2.87524	-2.87524	-2.87524	-2.87524	-2.87524	-2.87524	-2.87524	-2.87524	-2.87524	-2.87524	-2.87524
-2.90597	-2.90597	-2.90597	-2.90597	-2.90597	-2.90597	-2.90597	-2.90597	-2.90597	-2.90597	-2.90597	-2.90597	-2.90597	-2.90597	-2.90597	-2.90597	-2.90597	-2.90597	-2.90597	-2.90597	-2.90597	-2.90597	-2.90597	-2.90597	-2.90597	-2.90597	-2.90597	-2.90597	-2.90597	-2.90597	-2.90597	-2.90597	-2.90597	-2.90597	-2.90597	-2.90597	-2.90597	-2.90597	-2.90597	-2.90597	-2.90597	-2.90597	-2.90597	-2.90597	-2.90597	-2.90597	-2.90597	-2.90597	-2.90597	-2.90597
-2.92577	-2.92577	-2.92577	-2.92577	-2.92577	-2.92577	-2.92577	-2.92577	-2.92577	-2.92577	-2.92577	-2.92577	-2.92577	-2.92577	-2.92577	-2.92577	-2.92577	-2.92577	-2.92577	-2.92577	-2.92577	-2.92577	-2.92577	-2.92577	-2.92577	-2.92577	-2.92577	-2.92577	-2.92577	-2.92577	-2.92577	-2.92577	-2.92577	-2.92577	-2.92577	-2.92577	-2.92577	-2.92577	-2.92577	-2.92577	-2.92577	-2.92577	-2.92577	-2.92577	-2.92577	-2.92577	-2.92577	-2.92577	-2.92577	-2.92577
-2.7709	-2.7709	-2.7709	-2.7709	-2.7709	-2.7709	-2.7709	-2.7709	-2.7709	-2.7709	-2.7709	-2.7709	-2.7709	-2.7709	-2.7709	-2.7709	-2.7709	-2.7709	-2.7709	-2.7709	-2.7709	-2.7709	-2.7709	-2.7709	-2.7709	-2.7709	-2.7709	-2.7709	-2.7709	-2.7709	-2.7709	-2.7709	-2.7709	-2.7709	-2.7709	-2.7709	-2.7709	-2.7709	-2.7709	-2.7709	-2.7709	-2.7709	-2.7709	-2.7709	-2.7709	-2.7709	-2.7709	-2.7709	-2.7709	-2.7709
-2.38311	-2.38311	-2.38311	-2.38311	-2.38311	-2.38311	-2.38311	-2.38311	-2.38311	-2.38311	-2.38311	-2.38311	-2.38311	-2.38311	-2.38311	-2.38311	-2.38311	-2.38311	-2.38311	-2.38311	-2.38311	-2.38311	-2.38311	-2.38311	-2.38311	-2.38311	-2.38311	-2.38311	-2.38311	-2.38311	-2.38311	-2.38311	-2.38311	-2.38311	-2.38311	-2.38311	-2.38311	-2.38311	-2.38311	-2.38311	-2.38311	-2.38311	-2.38311	-2.38311	-2.38311	-2.38311	-2.38311	-2.38311	-2.38311	-2.38311
-1.82376	-1.82376	-1.82376	-1.82376	-1.82376	-1.82376	-1.82376	-1.82376	-1.82376	-1.82376	-1.82376	-1.82376	-1.82376	-1.82376	-1.82376	-1.82376	-1.82376	-1.82376	-1.82376	-1.82376	-1.82376	-1.82376	-1.82376	-1.82376	-1.82376	-1.82376	-1.82376	-1.82376	-1.82376	-1.82376	-1.82376	-1.82376	-1.82376	-1.82376	-1.82376	-1.82376	-1.82376	-1.82376	-1.82376	-1.82376	-1.82376	-1.82376	-1.82376	-1.82376	-1.82376	-1.82376	-1.82376	-1.82376	-1.82376	-1.82376
-1.38754	-1.38754	-1.38754	-1.38754	-1.38754	-1.38754	-1.38754	-1.38754	-1.38754	-1.38754	-1.38754	-1.38754	-1.38754	-1.38754	-1.38754	-1.38754	-1.38754	-1.38754	-1.38754	-1.38754	-1.38754	-1.38754	-1.38754	-1.38754	-1.38754	-1.38754	-1.38754	-1.38754	-1.38754	-1.38754	-1.38754	-1.38754	-1.38754	-1.38754	-1.38754	-1.38754	-1.38754	-1.38754	-1.38754	-1.38754	-1.38754	-1.38754	-1.38754	-1.38754	-1.38754	-1.38754	-1.38754	-1.38754	-1.38754	-1.38754
-1.28641	-1.28641	-1.28641	-1.28641	-1.28641	-1.28641	-1.28641	-1.28641	-1.28641	-1.28641	-1.28641	-1.28641	-1.28641	-1.28641	-1.28641	-1.28641	-1.28641	-1.28641	-1.28641	-1.28641	-1.28641	-1.28641	-1.28641	-1.28641	-1.28641	-1.28641	-1.28641	-1.28641	-1.28641	-1.28641	-1.28641	-1.28641	-1.28641	-1.28641	-1.28641	-1.28641	-1.28641	-1.28641	-1.28641	-1.28641	-1.28641	-1.28641	-1.28641	-1.28641	-1.28641	-1.28641	-1.28641	-1.28641	-1.28641	-1.28641
-0.451994	-0.451994	-0.451994	-0.451994	-0.451994	-0.451994	-0.451994	-0.451994	-0.451994	-0.451994	-0.451994	-0.451994	-0.451994	-0.451994	-0.451994	-0.451994	-0.451994	-0.451994	-0.451994	-0.451994	-0.451994	-0.451994	-0.451994	-0.451994	-0.451994	-0.451994	-0.451994	-0.451994	-0.451994	-0.451994	-0.451994	-0.451994	-0.451994	-0.451994	-0.451994	-0.451994	-0.451994	-0.451994	-0.451994	-0.451994	-0.451994	-0.451994	-0.451994	-0.451994	-0.451994	-0.451994	-0.451994	-0.451994	-0.451994	-0.451994
[truncated: 411 more columns]

## Sheet: S_Flat_ML-Sample9_9cycles_F1
-14.8619	-19.2826	-11.9741	-18.5441	-4.18827	-7.22703	-16.1117	-7.80027	-16.6352	-17.5594	-0.478961	-5.11322	-13.218	-1.59475	-0.810542	-16.705	-9.14861	-5.74951	-19.4178	-13.2269	-3.65655	-17.1565	-3.27435	-18.8863	-15.3909	-0.859772	-0.301514	-0.994482	-11.7068	-12.3413	-6.96584	-15.0881	-7.25673	-6.05089	-6.29616	-14.0033	-0.812705	-11.4211	-18.8222	-0.287857	-1.55123	-14.6834	-8.25843	-18.1461	-6.2111	-19.3904	-10.7815	-0.175293	-14.3001	-2.71327
-13.4164	-2.87027	-9.93293	-4.19898	-6.36306	-1.17708	-10.9396	-17.7935	-8.53355	-2.31827	-4.16969	-8.25236	-4.015	-5.85086	-10.848	-8.93545	-5.79006	-12.0613	-14.8331	-8.69735	-6.83006	-3.02204	-2.98748	-17.2096	-12.9221	-10.848	-5.16927	-2.20925	-15.9819	-6.75373	-2.47538	-6.51116	-12.8669	-12.0464	-0.807303	-8.82926	-6.59542	-2.11811	-4.61903	-9.54895	-11.3645	-16.2268	-9.61244	-13.5791	-19.2178	-19.8455	-5.06998	-19.9006	-19.9949	-2.34787
-1.27781	-2.07068	-16.514	-19.6404	-17.9857	-16.8672	-17.9025	-16.229	-5.13899	-19.7148	-5.88571	-14.0786	-13.7144	-8.33137	-0.0876466	-18.4329	-13.4174	-9.36268	-5.57571	-7.88367	-17.0255	-11.0499	-1.2051	-8.13412	-8.96045	-5.2939	-14.4251	-9.42934	-13.6321	-3.31095	-9.32856	-7.56384	-1.92696	-4.24784	-6.91655	-17.5813	-2.17332	-14.3098	-11.1824	-16.6809	-17.905	-1.29556	-4.9364	-2.34596	-19.3576	-6.06839	-16.7094	-1.50117	-0.405976	-1.90781
-18.0364	-18.1729	-16.3156	-8.32728	-0.13974	-17.7997	-3.73718	-16.445	-12.1179	-17.1451	-7.32057	-14.9596	-2.14572	-13.9956	-11.5179	-15.408	-4.63326	-11.3727	-14.2816	-12.0878	-19.2866	-1.2199	-8.65036	-19.0277	-18.8055	-10.1823	-1.77007	-3.30244	-5.96231	-18.8995	-0.80137	-11.3684	-0.493688	-13.9159	-16.6027	-4.06866	-11.7004	-6.3523	-1.68004	-1.15718	-12.2189	-9.73216	-7.45618	-7.39857	-17.0962	-1.07552	-1.97007	-3.39212	-13.1833	-5.44961
-14.4185	-2.30372	-2.82406	-5.37327	-3.47772	-1.17788	-16.6492	-17.2979	-11.5425	-8.83212	-17.0013	-0.748734	-8.9399	-4.58189	-8.92278	-4.30188	-4.18047	-18.307	-1.96224	-19.9263	-10.7335	-16.9244	-9.79711	-9.38489	-19.5718	-11.6422	-17.2401	-9.1104	-10.7017	-10.1992	-10.9344	-14.6471	-6.23357	-5.92043	-16.4383	-2.12106	-17.7217	-13.7717	-16.4903	-6.40922	-16.1225	-19.8712	-16.8103	-16.953	-17.8343	-19.2263	-15.8644	-10.2839	-10.6583	-0.99882
-8.86589	-14.8874	-12.0933	-14.6148	-15.3548	-4.04985	-1.2528	-6.77489	-19.2289	-16.6324	-18.8352	-15.6269	-2.5408	-15.9797	-16.9302	-2.8259	-12.1974	-8.33248	-18.2796	-2.55599	-17.7523	-19.2558	-0.105139	-14.1456	-9.84362	-0.911677	-3.33317	-12.3374	-3.49413	-19.0743	-19.2562	-8.19902	-19.0841	-3.83573	-6.55409	-4.70552	-17.9713	-17.5312	-3.50873	-7.71627	-0.680249	-7.79392	-17.6086	-5.49632	-6.77728	-8.57088	-11.2265	-15.5812	-19.1444	-3.30587
-3.44703	-14.4933	-15.8114	-10.6822	-3.51142	-1.74739	-12.0006	-1.26528	-1.26757	-5.8529	-1.27599	-6.33936	-10.3955	-15.2159	-11.8683	-2.2596	-12.2464	-1.77565	-15.6934	-3.9599	-14.9942	-6.02198	-5.22873	-9.81316	-8.83378	-17.5163	-9.03136	-2.29966	-10.6452	-9.39809	-3.69185	-12.273	-18.106	-6.46329	-18.3333	-12.2097	-10.7083	-0.064141	-11.2705	-14.5357	-12.3707	-14.0344	-4.8419	-8.75749	-17.497	-4.31304	-0.0124844	-7.17567	-13.9068	-19.3859
-8.3188	-2.44441	-14.9717	-7.50227	-10.1468	-11.4615	-1.20144	-5.33725	-14.3887	-10.2187	-8.19152	-8.28843	-5.13548	-6.81506	-1.06587	-4.49426	-19.9004	-15.3493	-3.03628	-17.7553	-2.79482	-4.66425	-6.8516	-7.31312	-15.9531	-9.67901	-5.67553	-1.65142	-4.24302	-18.658	-0.84046	-19.4402	-14.5679	-18.6673	-12.585	-11.9162	-15.1033	-8.58875	-16.27	-19.3451	-7.22754	-4.29569	-13.9365	-6.36065	-5.38579	-6.23712	-10.6631	-5.86712	-9.35025	-3.55264
-0.014311	-19.6981	-0.196447	-7.64812	-5.87605	-8.7398	-4.67066	-1.8514	-18.0402	-15.0247	-18.949	-1.75806	-3.19862	-4.62064	-13.7518	-4.4381	-19.7955	-7.44219	-8.42175	-1.20336	-0.0919418	-18.702	-0.269104	-12.2757	-2.40988	-3.88421	-10.9547	-0.380198	-13.6878	-15.8343	-8.91284	-17.1232	-13.1143	-13.3524	-1.4365	-10.7004	-8.33444	-6.77871	-18.9805	-19.4047	-2.80934	-9.98897	-5.36899	-2.5114	-15.7978	-18.6901	-4.24396	-3.04125	-5.93195	-9.21601
-10.9308	-4.16289	-3.86803	-4.34319	-17.465	-1.77625	-4.39413	-13.4262	-3.90368	-7.60653	-4.45721	-6.98752	-8.4343	-14.1756	-2.57279	-4.43903	-14.4568	-9.77006	-19.0969	-1.66539	-15.8251	-16.8429	-14.0165	-13.069	-16.5472	-19.6267	-19.4288	-1.74452	-7.76322	-9.88552	-7.91483	-7.69783	-12.3243	-15.028	-13.5741	-13.0402	-0.482555	-15.7143	-12.9916	-12.5299	-2.56752	-1.11261	-8.81585	-12.8002	-11.1834	-19.4572	-11.7316	-18.1055	-8.41513	-14.4673
-11.2861	-4.99487	-7.69586	-16.9029	-16.4697	-15.5145	-5.18501	-18.8983	-17.9534	-5.32534	-0.951317	-2.58847	-11.1738	-8.12894	-18.8304	-8.94105	-16.5679	-5.85729	-3.78975	-11.7167	-10.2799	-15.5958	-16.9847	-4.27963	-14.9257	-18.0527	-2.97586	-8.28251	-4.5919	-0.273439	-19.4035	-5.46251	-4.27228	-19.4559	-7.18778	-15.1736	-4.00342	-15.4224	-3.9727	-17.0318	-0.720269	-0.709766	-1.92501	-13.9128	-1.24305	-1.78921	-9.24172	-5.4561	-7.92377	-9.83747
-1.30134	-9.72479	-8.77514	-1.43479	-19.9764	-14.6785	-11.9857	-13.1262	-16.4321	-5.25208	-0.14446	-6.08654	-6.0132	-18.8997	-0.779614	-6.19414	-7.31107	-12.2436	-5.46835	-0.758414	-4.6207	-10.152	-8.41149	-11.1742	-11.7364	-12.5562	-17.3664	-8.8405	-11.5027	-4.8043	-13.387	-16.6892	-14.1548	-8.5582	-3.06997	-6.11744	-4.53193	-13.169	-1.64973	-5.77551	-8.03732	-9.7861	-5.98204	-18.6016	-12.1769	-19.3128	-13.7722	-6.83772	-2.06908	-11.2303
-7.73388	-5.85488	-17.8459	-7.25039	-7.49086	-2.90455	-13.8983	-8.3272	-13.3189	-11.6525	-4.39936	-18.9243	-14.7116	-13.0738	-14.1091	-16.3642	-2.92127	-16.9832	-1.07544	-2.07066	-14.0725	-11.6488	-16.2198	-19.1261	-6.05974	-7.37919	-9.76841	-17.1243	-2.61543	-8.75762	-14.6035	-9.84491	-3.74979	-6.05267	-0.992505	-5.8838	-11.1634	-7.81268	-7.33231	-7.5482	-19.4644	-5.89687	-19.2806	-15.5909	-15.1787	-12.25	-4.90697	-0.998004	-9.56413	-15.1089
-10.0993	-14.33	-18.6057	-2.19174	-10.1619	-12.3166	-18.4426	-4.83213	-13.1335	-8.86241	-13.4688	-15.4026	-6.80349	-2.06808	-15.3167	-11.7456	-15.6498	-12.7719	-2.96858	-7.98318	-13.0149	-11.7293	-19.7983	-17.6751	-11.7018	-18.5672	-11.8181	-4.81066	-5.69715	-17.7596	-2.19309	-9.4149	-17.876	-17.0925	-16.2794	-10.3701	-1.54277	-4.75895	-19.6874	-4.60671	-17.8021	-1.29636	-8.33377	-6.40117	-19.1454	-16.0253	-18.7487	-4.0925	-15.5225	-19.3618
-17.3715	-11.4838	-12.0473	-18.2716	-14.97	-15.9641	-13.1115	-7.01983	-10.7108	-8.92957	-2.6371	-16.4261	-0.893846	-15.616	-14.023	-17.424	-12.9289	-9.9575	-1.61057	-10.7542	-17.3632	-8.41056	-8.66378	-19.4266	-11.4975	-17.9702	-0.0677746	-16.867	-1.528	-18.2644	-9.89933	-2.90475	-1.16221	-7.94129	-17.7487	-14.4056	-8.39661	-2.45262	-5.6043	-19.6771	-11.9994	-14.0035	-18.4436	-12.136	-1.38525	-18.7745	-13.7421	-10.4737	-9.4566	-7.82346
-14.9703	-14.2205	-14.5795	-0.81017	-7.9983	-16.4046	-12.6729	-13.9948	-2.96079	-19.574	-14.0869	-2.29565	-8.16371	-13.9494	-7.89531	-14.7095	-19.8297	-18.4328	-14.2303	-4.31766	-6.95558	-16.6618	-19.2435	-12.6361	-4.12942	-1.0411	-9.71112	-7.49681	-7.78686	-12.4731	-18.5086	-2.0058	-6.46063	-14.6874	-0.240544	-18.2279	-11.5528	-4.18853	-4.55016	-0.145583	-7.94494	-6.31238	-12.5307	-2.82232	-4.34744	-1.56177	-18.6106	-4.74582	-6.38135	-13.0359
-14.9143	-2.01623	-17.8873	-4.55859	-18.6331	-7.37251	-8.03596	-9.77434	-12.3075	-15.8272	-7.69771	-4.06621	-6.44363	-2.15559	-17.8705	-14.042	-15.5007	-6.94365	-1.4004	-7.71335	-6.61293	-3.10483	-8.70486	-8.11832	-1.14208	-1.76219	-14.6289	-0.380281	-17.4096	-9.38425	-13.4427	-6.05921	-17.0699	-12.8218	-4.99533	-6.47616	-16.8205	-12.4445	-2.71835	-13.8689	-0.375005	-15.6588	-14.0473	-0.11424	-14.9513	-19.0054	-8.35863	-11.8405	-7.74417	-1.03769
-16.9587	-6.27752	-7.23678	-7.02475	-8.55372	-16.1987	-7.15684	-16.4074	-7.4783	-4.22945	-7.24327	-11.852	-7.16629	-4.12684	-9.39497	-17.0866	-19.4089	-0.441581	-10.4829	-18.2756	-5.87538	-2.187	-4.14884	-8.87598	-4.59067	-4.7724	-10.7394	-14.9223	-12.2346	-16.483	-8.46725	-19.6691	-2.4313	-17.3047	-1.06857	-4.50064	-13.487	-11.8473	-18.0339	-7.58461	-15.4445	-3.61482	-11.091	-8.41393	-13.42	-4.8423	-16.2786	-16.2602	-14.1265	-17.8602
-4.74199	-18.5657	-4.07378	-17.8197	-0.844386	-1.2136	-9.07975	-6.59927	-8.77466	-18.9714	-19.252	-0.213826	-1.08439	-18.6696	-12.3118	-2.67845	-2.91718	-0.966305	-15.5633	-7.24266	-0.266719	-10.4646	-4.04855	-0.136075	-19.7803	-6.68771	-19.7303	-3.28877	-7.33507	-7.2529	-6.37658	-1.55377	-15.0009	-7.81405	-7.036	-2.32243	-16.223	-19.331	-8.61763	-14.2779	-13.8939	-0.487257	-7.6341	-17.8863	-11.3387	-4.34445	-8.80101	-7.72858	-17.9485	-17.7663
-6.75059	-17.8586	-10.6056	-9.67925	-3.15106	-1.81502	-16.7787	-1.88135	-11.9833	-1.17102	-1.75138	-5.43626	-14.9702	-4.09412	-2.61476	-2.57004	-14.3612	-15.923	-1.42988	-10.8341	-5.59365	-11.0564	-15.1194	-6.69664	-16.1278	-17.0858	-10.031	-0.399027	-12.903	-13.3351	-19.8356	-5.25042	-9.45335	-19.8733	-7.47571	-6.4833	-1.51707	-10.2968	-11.222	-2.55391	-0.802869	-15.5287	-9.07542	-3.11875	-2.96348	-2.18984	-15.2495	-15.6576	-15.1021	-19.8423
6.44697	6.44697	6.44697	6.44697	6.44697	6.44697	6.44697	6.44697	6.44697	6.44697	6.44697	6.44697	6.44697	6.44697	6.44697	6.44697	6.44697	6.44697	6.44697	6.44697	6.44697	6.44697	6.44697	6.44697	6.44697	6.44697	6.44697	6.44697	6.44697	6.44697	6.44697	6.44697	6.44697	6.44697	6.44697	6.44697	6.44697	6.44697	6.44697	6.44697	6.44697	6.44697	6.44697	6.44697	6.44697	6.44697	6.44697	6.44697	6.44697	6.44697
11.6669	11.6669	11.6669	11.6669	11.6669	11.6669	11.6669	11.6669	11.6669	11.6669	11.6669	11.6669	11.6669	11.6669	11.6669	11.6669	11.6669	11.6669	11.6669	11.6669	11.6669	11.6669	11.6669	11.6669	11.6669	11.6669	11.6669	11.6669	11.6669	11.6669	11.6669	11.6669	11.6669	11.6669	11.6669	11.6669	11.6669	11.6669	11.6669	11.6669	11.6669	11.6669	11.6669	11.6669	11.6669	11.6669	11.6669	11.6669	11.6669	11.6669
15.835	15.835	15.835	15.835	15.835	15.835	15.835	15.835	15.835	15.835	15.835	15.835	15.835	15.835	15.835	15.835	15.835	15.835	15.835	15.835	15.835	15.835	15.835	15.835	15.835	15.835	15.835	15.835	15.835	15.835	15.835	15.835	15.835	15.835	15.835	15.835	15.835	15.835	15.835	15.835	15.835	15.835	15.835	15.835	15.835	15.835	15.835	15.835	15.835	15.835
19.1041	19.1041	19.1041	19.1041	19.1041	19.1041	19.1041	19.1041	19.1041	19.1041	19.1041	19.1041	19.1041	19.1041	19.1041	19.1041	19.1041	19.1041	19.1041	19.1041	19.1041	19.1041	19.1041	19.1041	19.1041	19.1041	19.1041	19.1041	19.1041	19.1041	19.1041	19.1041	19.1041	19.1041	19.1041	19.1041	19.1041	19.1041	19.1041	19.1041	19.1041	19.1041	19.1041	19.1041	19.1041	19.1041	19.1041	19.1041	19.1041	19.1041
21.6077	21.6077	21.6077	21.6077	21.6077	21.6077	21.6077	21.6077	21.6077	21.6077	21.6077	21.6077	21.6077	21.6077	21.6077	21.6077	21.6077	21.6077	21.6077	21.6077	21.6077	21.6077	21.6077	21.6077	21.6077	21.6077	21.6077	21.6077	21.6077	21.6077	21.6077	21.6077	21.6077	21.6077	21.6077	21.6077	21.6077	21.6077	21.6077	21.6077	21.6077	21.6077	21.6077	21.6077	21.6077	21.6077	21.6077	21.6077	21.6077	21.6077
23.4617	23.4617	23.4617	23.4617	23.4617	23.4617	23.4617	23.4617	23.4617	23.4617	23.4617	23.4617	23.4617	23.4617	23.4617	23.4617	23.4617	23.4617	23.4617	23.4617	23.4617	23.4617	23.4617	23.4617	23.4617	23.4617	23.4617	23.4617	23.4617	23.4617	23.4617	23.4617	23.4617	23.4617	23.4617	23.4617	23.4617	23.4617	23.4617	23.4617	23.4617	23.4617	23.4617	23.4617	23.4617	23.4617	23.4617	23.4617	23.4617	23.4617
24.7672	24.7672	24.7672	24.7672	24.7672	24.7672	24.7672	24.7672	24.7672	24.7672	24.7672	24.7672	24.7672	24.7672	24.7672	24.7672	24.7672	24.7672	24.7672	24.7672	24.7672	24.7672	24.7672	24.7672	24.7672	24.7672	24.7672	24.7672	24.7672	24.7672	24.7672	24.7672	24.7672	24.7672	24.7672	24.7672	24.7672	24.7672	24.7672	24.7672	24.7672	24.7672	24.7672	24.7672	24.7672	24.7672	24.7672	24.7672	24.7672	24.7672
25.6118	25.6118	25.6118	25.6118	25.6118	25.6118	25.6118	25.6118	25.6118	25.6118	25.6118	25.6118	25.6118	25.6118	25.6118	25.6118	25.6118	25.6118	25.6118	25.6118	25.6118	25.6118	25.6118	25.6118	25.6118	25.6118	25.6118	25.6118	25.6118	25.6118	25.6118	25.6118	25.6118	25.6118	25.6118	25.6118	25.6118	25.6118	25.6118	25.6118	25.6118	25.6118	25.6118	25.6118	25.6118	25.6118	25.6118	25.6118	25.6118	25.6118
26.0713	26.0713	26.0713	26.0713	26.0713	26.0713	26.0713	26.0713	26.0713	26.0713	26.0713	26.0713	26.0713	26.0713	26.0713	26.0713	26.0713	26.0713	26.0713	26.0713	26.0713	26.0713	26.0713	26.0713	26.0713	26.0713	26.0713	26.0713	26.0713	26.0713	26.0713	26.0713	26.0713	26.0713	26.0713	26.0713	26.0713	26.0713	26.0713	26.0713	26.0713	26.0713	26.0713	26.0713	26.0713	26.0713	26.0713	26.0713	26.0713	26.0713
26.2114	26.2114	26.2114	26.2114	26.2114	26.2114	26.2114	26.2114	26.2114	26.2114	26.2114	26.2114	26.2114	26.2114	26.2114	26.2114	26.2114	26.2114	26.2114	26.2114	26.2114	26.2114	26.2114	26.2114	26.2114	26.2114	26.2114	26.2114	26.2114	26.2114	26.2114	26.2114	26.2114	26.2114	26.2114	26.2114	26.2114	26.2114	26.2114	26.2114	26.2114	26.2114	26.2114	26.2114	26.2114	26.2114	26.2114	26.2114	26.2114	26.2114
26.0888	26.0888	26.0888	26.0888	26.0888	26.0888	26.0888	26.0888	26.0888	26.0888	26.0888	26.0888	26.0888	26.0888	26.0888	26.0888	26.0888	26.0888	26.0888	26.0888	26.0888	26.0888	26.0888	26.0888	26.0888	26.0888	26.0888	26.0888	26.0888	26.0888	26.0888	26.0888	26.0888	26.0888	26.0888	26.0888	26.0888	26.0888	26.0888	26.0888	26.0888	26.0888	26.0888	26.0888	26.0888	26.0888	26.0888	26.0888	26.0888	26.0888
25.7521	25.7521	25.7521	25.7521	25.7521	25.7521	25.7521	25.7521	25.7521	25.7521	25.7521	25.7521	25.7521	25.7521	25.7521	25.7521	25.7521	25.7521	25.7521	25.7521	25.7521	25.7521	25.7521	25.7521	25.7521	25.7521	25.7521	25.7521	25.7521	25.7521	25.7521	25.7521	25.7521	25.7521	25.7521	25.7521	25.7521	25.7521	25.7521	25.7521	25.7521	25.7521	25.7521	25.7521	25.7521	25.7521	25.7521	25.7521	25.7521	25.7521
25.2433	25.2433	25.2433	25.2433	25.2433	25.2433	25.2433	25.2433	25.2433	25.2433	25.2433	25.2433	25.2433	25.2433	25.2433	25.2433	25.2433	25.2433	25.2433	25.2433	25.2433	25.2433	25.2433	25.2433	25.2433	25.2433	25.2433	25.2433	25.2433	25.2433	25.2433	25.2433	25.2433	25.2433	25.2433	25.2433	25.2433	25.2433	25.2433	25.2433	25.2433	25.2433	25.2433	25.2433	25.2433	25.2433	25.2433	25.2433	25.2433	25.2433
26.3381	26.3381	26.3381	26.3381	26.3381	26.3381	26.3381	26.3381	26.3381	26.3381	26.3381	26.3381	26.3381	26.3381	26.3381	26.3381	26.3381	26.3381	26.3381	26.3381	26.3381	26.3381	26.3381	26.3381	26.3381	26.3381	26.3381	26.3381	26.3381	26.3381	26.3381	26.3381	26.3381	26.3381	26.3381	26.3381	26.3381	26.3381	26.3381	26.3381	26.3381	26.3381	26.3381	26.3381	26.3381	26.3381	26.3381	26.3381	26.3381	26.3381
26.996	26.996	26.996	26.996	26.996	26.996	26.996	26.996	26.996	26.996	26.996	26.996	26.996	26.996	26.996	26.996	26.996	26.996	26.996	26.996	26.996	26.996	26.996	26.996	26.996	26.996	26.996	26.996	26.996	26.996	26.996	26.996	26.996	26.996	26.996	26.996	26.996	26.996	26.996	26.996	26.996	26.996	26.996	26.996	26.996	26.996	26.996	26.996	26.996	26.996
27.2902	27.2902	27.2902	27.2902	27.2902	27.2902	27.2902	27.2902	27.2902	27.2902	27.2902	27.2902	27.2902	27.2902	27.2902	27.2902	27.2902	27.2902	27.2902	27.2902	27.2902	27.2902	27.2902	27.2902	27.2902	27.2902	27.2902	27.2902	27.2902	27.2902	27.2902	27.2902	27.2902	27.2902	27.2902	27.2902	27.2902	27.2902	27.2902	27.2902	27.2902	27.2902	27.2902	27.2902	27.2902	27.2902	27.2902	27.2902	27.2902	27.2902
27.2838	27.2838	27.2838	27.2838	27.2838	27.2838	27.2838	27.2838	27.2838	27.2838	27.2838	27.2838	27.2838	27.2838	27.2838	27.2838	27.2838	27.2838	27.2838	27.2838	27.2838	27.2838	27.2838	27.2838	27.2838	27.2838	27.2838	27.2838	27.2838	27.2838	27.2838	27.2838	27.2838	27.2838	27.2838	27.2838	27.2838	27.2838	27.2838	27.2838	27.2838	27.2838	27.2838	27.2838	27.2838	27.2838	27.2838	27.2838	27.2838	27.2838
27.0316	27.0316	27.0316	27.0316	27.0316	27.0316	27.0316	27.0316	27.0316	27.0316	27.0316	27.0316	27.0316	27.0316	27.0316	27.0316	27.0316	27.0316	27.0316	27.0316	27.0316	27.0316	27.0316	27.0316	27.0316	27.0316	27.0316	27.0316	27.0316	27.0316	27.0316	27.0316	27.0316	27.0316	27.0316	27.0316	27.0316	27.0316	27.0316	27.0316	27.0316	27.0316	27.0316	27.0316	27.0316	27.0316	27.0316	27.0316	27.0316	27.0316
26.5803	26.5803	26.5803	26.5803	26.5803	26.5803	26.5803	26.5803	26.5803	26.5803	26.5803	26.5803	26.5803	26.5803	26.5803	26.5803	26.5803	26.5803	26.5803	26.5803	26.5803	26.5803	26.5803	26.5803	26.5803	26.5803	26.5803	26.5803	26.5803	26.5803	26.5803	26.5803	26.5803	26.5803	26.5803	26.5803	26.5803	26.5803	26.5803	26.5803	26.5803	26.5803	26.5803	26.5803	26.5803	26.5803	26.5803	26.5803	26.5803	26.5803
25.9701	25.9701	25.9701	25.9701	25.9701	25.9701	25.9701	25.9701	25.9701	25.9701	25.9701	25.9701	25.9701	25.9701	25.9701	25.9701	25.9701	25.9701	25.9701	25.9701	25.9701	25.9701	25.9701	25.9701	25.9701	25.9701	25.9701	25.9701	25.9701	25.9701	25.9701	25.9701	25.9701	25.9701	25.9701	25.9701	25.9701	25.9701	25.9701	25.9701	25.9701	25.9701	25.9701	25.9701	25.9701	25.9701	25.9701	25.9701	25.9701	25.9701
25.2353	25.2353	25.2353	25.2353	25.2353	25.2353	25.2353	25.2353	25.2353	25.2353	25.2353	25.2353	25.2353	25.2353	25.2353	25.2353	25.2353	25.2353	25.2353	25.2353	25.2353	25.2353	25.2353	25.2353	25.2353	25.2353	25.2353	25.2353	25.2353	25.2353	25.2353	25.2353	25.2353	25.2353	25.2353	25.2353	25.2353	25.2353	25.2353	25.2353	25.2353	25.2353	25.2353	25.2353	25.2353	25.2353	25.2353	25.2353	25.2353	25.2353
24.4052	24.4052	24.4052	24.4052	24.4052	24.4052	24.4052	24.4052	24.4052	24.4052	24.4052	24.4052	24.4052	24.4052	24.4052	24.4052	24.4052	24.4052	24.4052	24.4052	24.4052	24.4052	24.4052	24.4052	24.4052	24.4052	24.4052	24.4052	24.4052	24.4052	24.4052	24.4052	24.4052	24.4052	24.4052	24.4052	24.4052	24.4052	24.4052	24.4052	24.4052	24.4052	24.4052	24.4052	24.4052	24.4052	24.4052	24.4052	24.4052	24.4052
23.5045	23.5045	23.5045	23.5045	23.5045	23.5045	23.5045	23.5045	23.5045	23.5045	23.5045	23.5045	23.5045	23.5045	23.5045	23.5045	23.5045	23.5045	23.5045	23.5045	23.5045	23.5045	23.5045	23.5045	23.5045	23.5045	23.5045	23.5045	23.5045	23.5045	23.5045	23.5045	23.5045	23.5045	23.5045	23.5045	23.5045	23.5045	23.5045	23.5045	23.5045	23.5045	23.5045	23.5045	23.5045	23.5045	23.5045	23.5045	23.5045	23.5045
22.5543	22.5543	22.5543	22.5543	22.5543	22.5543	22.5543	22.5543	22.5543	22.5543	22.5543	22.5543	22.5543	22.5543	22.5543	22.5543	22.5543	22.5543	22.5543	22.5543	22.5543	22.5543	22.5543	22.5543	22.5543	22.5543	22.5543	22.5543	22.5543	22.5543	22.5543	22.5543	22.5543	22.5543	22.5543	22.5543	22.5543	22.5543	22.5543	22.5543	22.5543	22.5543	22.5543	22.5543	22.5543	22.5543	22.5543	22.5543	22.5543	22.5543
21.572	21.572	21.572	21.572	21.572	21.572	21.572	21.572	21.572	21.572	21.572	21.572	21.572	21.572	21.572	21.572	21.572	21.572	21.572	21.572	21.572	21.572	21.572	21.572	21.572	21.572	21.572	21.572	21.572	21.572	21.572	21.572	21.572	21.572	21.572	21.572	21.572	21.572	21.572	21.572	21.572	21.572	21.572	21.572	21.572	21.572	21.572	21.572	21.572	21.572
20.5725	20.5725	20.5725	20.5725	20.5725	20.5725	20.5725	20.5725	20.5725	20.5725	20.5725	20.5725	20.5725	20.5725	20.5725	20.5725	20.5725	20.5725	20.5725	20.5725	20.5725	20.5725	20.5725	20.5725	20.5725	20.5725	20.5725	20.5725	20.5725	20.5725	20.5725	20.5725	20.5725	20.5725	20.5725	20.5725	20.5725	20.5725	20.5725	20.5725	20.5725	20.5725	20.5725	20.5725	20.5725	20.5725	20.5725	20.5725	20.5725	20.5725
19.5678	19.5678	19.5678	19.5678	19.5678	19.5678	19.5678	19.5678	19.5678	19.5678	19.5678	19.5678	19.5678	19.5678	19.5678	19.5678	19.5678	19.5678	19.5678	19.5678	19.5678	19.5678	19.5678	19.5678	19.5678	19.5678	19.5678	19.5678	19.5678	19.5678	19.5678	19.5678	19.5678	19.5678	19.5678	19.5678	19.5678	19.5678	19.5678	19.5678	19.5678	19.5678	19.5678	19.5678	19.5678	19.5678	19.5678	19.5678	19.5678	19.5678
18.5681	18.5681	18.5681	18.5681	18.5681	18.5681	18.5681	18.5681	18.5681	18.5681	18.5681	18.5681	18.5681	18.5681	18.5681	18.5681	18.5681	18.5681	18.5681	18.5681	18.5681	18.5681	18.5681	18.5681	18.5681	18.5681	18.5681	18.5681	18.5681	18.5681	18.5681	18.5681	18.5681	18.5681	18.5681	18.5681	18.5681	18.5681	18.5681	18.5681	18.5681	18.5681	18.5681	18.5681	18.5681	18.5681	18.5681	18.5681	18.5681	18.5681
17.5814	17.5814	17.5814	17.5814	17.5814	17.5814	17.5814	17.5814	17.5814	17.5814	17.5814	17.5814	17.5814	17.5814	17.5814	17.5814	17.5814	17.5814	17.5814	17.5814	17.5814	17.5814	17.5814	17.5814	17.5814	17.5814	17.5814	17.5814	17.5814	17.5814	17.5814	17.5814	17.5814	17.5814	17.5814	17.5814	17.5814	17.5814	17.5814	17.5814	17.5814	17.5814	17.5814	17.5814	17.5814	17.5814	17.5814	17.5814	17.5814	17.5814
16.6143	16.6143	16.6143	16.6143	16.6143	16.6143	16.6143	16.6143	16.6143	16.6143	16.6143	16.6143	16.6143	16.6143	16.6143	16.6143	16.6143	16.6143	16.6143	16.6143	16.6143	16.6143	16.6143	16.6143	16.6143	16.6143	16.6143	16.6143	16.6143	16.6143	16.6143	16.6143	16.6143	16.6143	16.6143	16.6143	16.6143	16.6143	16.6143	16.6143	16.6143	16.6143	16.6143	16.6143	16.6143	16.6143	16.6143	16.6143	16.6143	16.6143
15.6721	15.6721	15.6721	15.6721	15.6721	15.6721	15.6721	15.6721	15.6721	15.6721	15.6721	15.6721	15.6721	15.6721	15.6721	15.6721	15.6721	15.6721	15.6721	15.6721	15.6721	15.6721	15.6721	15.6721	15.6721	15.6721	15.6721	15.6721	15.6721	15.6721	15.6721	15.6721	15.6721	15.6721	15.6721	15.6721	15.6721	15.6721	15.6721	15.6721	15.6721	15.6721	15.6721	15.6721	15.6721	15.6721	15.6721	15.6721	15.6721	15.6721
14.7588	14.7588	14.7588	14.7588	14.7588	14.7588	14.7588	14.7588	14.7588	14.7588	14.7588	14.7588	14.7588	14.7588	14.7588	14.7588	14.7588	14.7588	14.7588	14.7588	14.7588	14.7588	14.7588	14.7588	14.7588	14.7588	14.7588	14.7588	14.7588	14.7588	14.7588	14.7588	14.7588	14.7588	14.7588	14.7588	14.7588	14.7588	14.7588	14.7588	14.7588	14.7588	14.7588	14.7588	14.7588	14.7588	14.7588	14.7588	14.7588	14.7588
13.8774	13.8774	13.8774	13.8774	13.8774	13.8774	13.8774	13.8774	13.8774	13.8774	13.8774	13.8774	13.8774	13.8774	13.8774	13.8774	13.8774	13.8774	13.8774	13.8774	13.8774	13.8774	13.8774	13.8774	13.8774	13.8774	13.8774	13.8774	13.8774	13.8774	13.8774	13.8774	13.8774	13.8774	13.8774	13.8774	13.8774	13.8774	13.8774	13.8774	13.8774	13.8774	13.8774	13.8774	13.8774	13.8774	13.8774	13.8774	13.8774	13.8774
13.03	13.03	13.03	13.03	13.03	13.03	13.03	13.03	13.03	13.03	13.03	13.03	13.03	13.03	13.03	13.03	13.03	13.03	13.03	13.03	13.03	13.03	13.03	13.03	13.03	13.03	13.03	13.03	13.03	13.03	13.03	13.03	13.03	13.03	13.03	13.03	13.03	13.03	13.03	13.03	13.03	13.03	13.03	13.03	13.03	13.03	13.03	13.03	13.03	13.03
12.2183	12.2183	12.2183	12.2183	12.2183	12.2183	12.2183	12.2183	12.2183	12.2183	12.2183	12.2183	12.2183	12.2183	12.2183	12.2183	12.2183	12.2183	12.2183	12.2183	12.2183	12.2183	12.2183	12.2183	12.2183	12.2183	12.2183	12.2183	12.2183	12.2183	12.2183	12.2183	12.2183	12.2183	12.2183	12.2183	12.2183	12.2183	12.2183	12.2183	12.2183	12.2183	12.2183	12.2183	12.2183	12.2183	12.2183	12.2183	12.2183	12.2183
11.4431	11.4431	11.4431	11.4431	11.4431	11.4431	11.4431	11.4431	11.4431	11.4431	11.4431	11.4431	11.4431	11.4431	11.4431	11.4431	11.4431	11.4431	11.4431	11.4431	11.4431	11.4431	11.4431	11.4431	11.4431	11.4431	11.4431	11.4431	11.4431	11.4431	11.4431	11.4431	11.4431	11.4431	11.4431	11.4431	11.4431	11.4431	11.4431	11.4431	11.4431	11.4431	11.4431	11.4431	11.4431	11.4431	11.4431	11.4431	11.4431	11.4431
10.7047	10.7047	10.7047	10.7047	10.7047	10.7047	10.7047	10.7047	10.7047	10.7047	10.7047	10.7047	10.7047	10.7047	10.7047	10.7047	10.7047	10.7047	10.7047	10.7047	10.7047	10.7047	10.7047	10.7047	10.7047	10.7047	10.7047	10.7047	10.7047	10.7047	10.7047	10.7047	10.7047	10.7047	10.7047	10.7047	10.7047	10.7047	10.7047	10.7047	10.7047	10.7047	10.7047	10.7047	10.7047	10.7047	10.7047	10.7047	10.7047	10.7047
10.0033	10.0033	10.0033	10.0033	10.0033	10.0033	10.0033	10.0033	10.0033	10.0033	10.0033	10.0033	10.0033	10.0033	10.0033	10.0033	10.0033	10.0033	10.0033	10.0033	10.0033	10.0033	10.0033	10.0033	10.0033	10.0033	10.0033	10.0033	10.0033	10.0033	10.0033	10.0033	10.0033	10.0033	10.0033	10.0033	10.0033	10.0033	10.0033	10.0033	10.0033	10.0033	10.0033	10.0033	10.0033	10.0033	10.0033	10.0033	10.0033	10.0033
9.3384	9.3384	9.3384	9.3384	9.3384	9.3384	9.3384	9.3384	9.3384	9.3384	9.3384	9.3384	9.3384	9.3384	9.3384	9.3384	9.3384	9.3384	9.3384	9.3384	9.3384	9.3384	9.3384	9.3384	9.3384	9.3384	9.3384	9.3384	9.3384	9.3384	9.3384	9.3384	9.3384	9.3384	9.3384	9.3384	9.3384	9.3384	9.3384	9.3384	9.3384	9.3384	9.3384	9.3384	9.3384	9.3384	9.3384	9.3384	9.3384	9.3384
8.70947	8.70947	8.70947	8.70947	8.70947	8.70947	8.70947	8.70947	8.70947	8.70947	8.70947	8.70947	8.70947	8.70947	8.70947	8.70947	8.70947	8.70947	8.70947	8.70947	8.70947	8.70947	8.70947	8.70947	8.70947	8.70947	8.70947	8.70947	8.70947	8.70947	8.70947	8.70947	8.70947	8.70947	8.70947	8.70947	8.70947	8.70947	8.70947	8.70947	8.70947	8.70947	8.70947	8.70947	8.70947	8.70947	8.70947	8.70947	8.70947	8.70947
8.11568	8.11568	8.11568	8.11568	8.11568	8.11568	8.11568	8.11568	8.11568	8.11568	8.11568	8.11568	8.11568	8.11568	8.11568	8.11568	8.11568	8.11568	8.11568	8.11568	8.11568	8.11568	8.11568	8.11568	8.11568	8.11568	8.11568	8.11568	8.11568	8.11568	8.11568	8.11568	8.11568	8.11568	8.11568	8.11568	8.11568	8.11568	8.11568	8.11568	8.11568	8.11568	8.11568	8.11568	8.11568	8.11568	8.11568	8.11568	8.11568	8.11568
7.55603	7.55603	7.55603	7.55603	7.55603	7.55603	7.55603	7.55603	7.55603	7.55603	7.55603	7.55603	7.55603	7.55603	7.55603	7.55603	7.55603	7.55603	7.55603	7.55603	7.55603	7.55603	7.55603	7.55603	7.55603	7.55603	7.55603	7.55603	7.55603	7.55603	7.55603	7.55603	7.55603	7.55603	7.55603	7.55603	7.55603	7.55603	7.55603	7.55603	7.55603	7.55603	7.55603	7.55603	7.55603	7.55603	7.55603	7.55603	7.55603	7.55603
7.0294	7.0294	7.0294	7.0294	7.0294	7.0294	7.0294	7.0294	7.0294	7.0294	7.0294	7.0294	7.0294	7.0294	7.0294	7.0294	7.0294	7.0294	7.0294	7.0294	7.0294	7.0294	7.0294	7.0294	7.0294	7.0294	7.0294	7.0294	7.0294	7.0294	7.0294	7.0294	7.0294	7.0294	7.0294	7.0294	7.0294	7.0294	7.0294	7.0294	7.0294	7.0294	7.0294	7.0294	7.0294	7.0294	7.0294	7.0294	7.0294	7.0294
6.53457	6.53457	6.53457	6.53457	6.53457	6.53457	6.53457	6.53457	6.53457	6.53457	6.53457	6.53457	6.53457	6.53457	6.53457	6.53457	6.53457	6.53457	6.53457	6.53457	6.53457	6.53457	6.53457	6.53457	6.53457	6.53457	6.53457	6.53457	6.53457	6.53457	6.53457	6.53457	6.53457	6.53457	6.53457	6.53457	6.53457	6.53457	6.53457	6.53457	6.53457	6.53457	6.53457	6.53457	6.53457	6.53457	6.53457	6.53457	6.53457	6.53457
6.07027	6.07027	6.07027	6.07027	6.07027	6.07027	6.07027	6.07027	6.07027	6.07027	6.07027	6.07027	6.07027	6.07027	6.07027	6.07027	6.07027	6.07027	6.07027	6.07027	6.07027	6.07027	6.07027	6.07027	6.07027	6.07027	6.07027	6.07027	6.07027	6.07027	6.07027	6.07027	6.07027	6.07027	6.07027	6.07027	6.07027	6.07027	6.07027	6.07027	6.07027	6.07027	6.07027	6.07027	6.07027	6.07027	6.07027	6.07027	6.07027	6.07027
5.63515	5.63515	5.63515	5.63515	5.63515	5.63515	5.63515	5.63515	5.63515	5.63515	5.63515	5.63515	5.63515	5.63515	5.63515	5.63515	5.63515	5.63515	5.63515	5.63515	5.63515	5.63515	5.63515	5.63515	5.63515	5.63515	5.63515	5.63515	5.63515	5.63515	5.63515	5.63515	5.63515	5.63515	5.63515	5.63515	5.63515	5.63515	5.63515	5.63515	5.63515	5.63515	5.63515	5.63515	5.63515	5.63515	5.63515	5.63515	5.63515	5.63515
5.22788	5.22788	5.22788	5.22788	5.22788	5.22788	5.22788	5.22788	5.22788	5.22788	5.22788	5.22788	5.22788	5.22788	5.22788	5.22788	5.22788	5.22788	5.22788	5.22788	5.22788	5.22788	5.22788	5.22788	5.22788	5.22788	5.22788	5.22788	5.22788	5.22788	5.22788	5.22788	5.22788	5.22788	5.22788	5.22788	5.22788	5.22788	5.22788	5.22788	5.22788	5.22788	5.22788	5.22788	5.22788	5.22788	5.22788	5.22788	5.22788	5.22788
4.84709	4.84709	4.84709	4.84709	4.84709	4.84709	4.84709	4.84709	4.84709	4.84709	4.84709	4.84709	4.84709	4.84709	4.84709	4.84709	4.84709	4.84709	4.84709	4.84709	4.84709	4.84709	4.84709	4.84709	4.84709	4.84709	4.84709	4.84709	4.84709	4.84709	4.84709	4.84709	4.84709	4.84709	4.84709	4.84709	4.84709	4.84709	4.84709	4.84709	4.84709	4.84709	4.84709	4.84709	4.84709	4.84709	4.84709	4.84709	4.84709	4.84709
4.49143	4.49143	4.49143	4.49143	4.49143	4.49143	4.49143	4.49143	4.49143	4.49143	4.49143	4.49143	4.49143	4.49143	4.49143	4.49143	4.49143	4.49143	4.49143	4.49143	4.49143	4.49143	4.49143	4.49143	4.49143	4.49143	4.49143	4.49143	4.49143	4.49143	4.49143	4.49143	4.49143	4.49143	4.49143	4.49143	4.49143	4.49143	4.49143	4.49143	4.49143	4.49143	4.49143	4.49143	4.49143	4.49143	4.49143	4.49143	4.49143	4.49143
4.15957	4.15957	4.15957	4.15957	4.15957	4.15957	4.15957	4.15957	4.15957	4.15957	4.15957	4.15957	4.15957	4.15957	4.15957	4.15957	4.15957	4.15957	4.15957	4.15957	4.15957	4.15957	4.15957	4.15957	4.15957	4.15957	4.15957	4.15957	4.15957	4.15957	4.15957	4.15957	4.15957	4.15957	4.15957	4.15957	4.15957	4.15957	4.15957	4.15957	4.15957	4.15957	4.15957	4.15957	4.15957	4.15957	4.15957	4.15957	4.15957	4.15957
3.85019	3.85019	3.85019	3.85019	3.85019	3.85019	3.85019	3.85019	3.85019	3.85019	3.85019	3.85019	3.85019	3.85019	3.85019	3.85019	3.85019	3.85019	3.85019	3.85019	3.85019	3.85019	3.85019	3.85019	3.85019	3.85019	3.85019	3.85019	3.85019	3.85019	3.85019	3.85019	3.85019	3.85019	3.85019	3.85019	3.85019	3.85019	3.85019	3.85019	3.85019	3.85019	3.85019	3.85019	3.85019	3.85019	3.85019	3.85019	3.85019	3.85019
3.56203	3.56203	3.56203	3.56203	3.56203	3.56203	3.56203	3.56203	3.56203	3.56203	3.56203	3.56203	3.56203	3.56203	3.56203	3.56203	3.56203	3.56203	3.56203	3.56203	3.56203	3.56203	3.56203	3.56203	3.56203	3.56203	3.56203	3.56203	3.56203	3.56203	3.56203	3.56203	3.56203	3.56203	3.56203	3.56203	3.56203	3.56203	3.56203	3.56203	3.56203	3.56203	3.56203	3.56203	3.56203	3.56203	3.56203	3.56203	3.56203	3.56203
3.29385	3.29385	3.29385	3.29385	3.29385	3.29385	3.29385	3.29385	3.29385	3.29385	3.29385	3.29385	3.29385	3.29385	3.29385	3.29385	3.29385	3.29385	3.29385	3.29385	3.29385	3.29385	3.29385	3.29385	3.29385	3.29385	3.29385	3.29385	3.29385	3.29385	3.29385	3.29385	3.29385	3.29385	3.29385	3.29385	3.29385	3.29385	3.29385	3.29385	3.29385	3.29385	3.29385	3.29385	3.29385	3.29385	3.29385	3.29385	3.29385	3.29385
3.04445	3.04445	3.04445	3.04445	3.04445	3.04445	3.04445	3.04445	3.04445	3.04445	3.04445	3.04445	3.04445	3.04445	3.04445	3.04445	3.04445	3.04445	3.04445	3.04445	3.04445	3.04445	3.04445	3.04445	3.04445	3.04445	3.04445	3.04445	3.04445	3.04445	3.04445	3.04445	3.04445	3.04445	3.04445	3.04445	3.04445	3.04445	3.04445	3.04445	3.04445	3.04445	3.04445	3.04445	3.04445	3.04445	3.04445	3.04445	3.04445	3.04445
2.81268	2.81268	2.81268	2.81268	2.81268	2.81268	2.81268	2.81268	2.81268	2.81268	2.81268	2.81268	2.81268	2.81268	2.81268	2.81268	2.81268	2.81268	2.81268	2.81268	2.81268	2.81268	2.81268	2.81268	2.81268	2.81268	2.81268	2.81268	2.81268	2.81268	2.81268	2.81268	2.81268	2.81268	2.81268	2.81268	2.81268	2.81268	2.81268	2.81268	2.81268	2.81268	2.81268	2.81268	2.81268	2.81268	2.81268	2.81268	2.81268	2.81268
2.59746	2.59746	2.59746	2.59746	2.59746	2.59746	2.59746	2.59746	2.59746	2.59746	2.59746	2.59746	2.59746	2.59746	2.59746	2.59746	2.59746	2.59746	2.59746	2.59746	2.59746	2.59746	2.59746	2.59746	2.59746	2.59746	2.59746	2.59746	2.59746	2.59746	2.59746	2.59746	2.59746	2.59746	2.59746	2.59746	2.59746	2.59746	2.59746	2.59746	2.59746	2.59746	2.59746	2.59746	2.59746	2.59746	2.59746	2.59746	2.59746	2.59746
2.39773	2.39773	2.39773	2.39773	2.39773	2.39773	2.39773	2.39773	2.39773	2.39773	2.39773	2.39773	2.39773	2.39773	2.39773	2.39773	2.39773	2.39773	2.39773	2.39773	2.39773	2.39773	2.39773	2.39773	2.39773	2.39773	2.39773	2.39773	2.39773	2.39773	2.39773	2.39773	2.39773	2.39773	2.39773	2.39773	2.39773	2.39773	2.39773	2.39773	2.39773	2.39773	2.39773	2.39773	2.39773	2.39773	2.39773	2.39773	2.39773	2.39773
2.21249	2.21249	2.21249	2.21249	2.21249	2.21249	2.21249	2.21249	2.21249	2.21249	2.21249	2.21249	2.21249	2.21249	2.21249	2.21249	2.21249	2.21249	2.21249	2.21249	2.21249	2.21249	2.21249	2.21249	2.21249	2.21249	2.21249	2.21249	2.21249	2.21249	2.21249	2.21249	2.21249	2.21249	2.21249	2.21249	2.21249	2.21249	2.21249	2.21249	2.21249	2.21249	2.21249	2.21249	2.21249	2.21249	2.21249	2.21249	2.21249	2.21249
2.04079	2.04079	2.04079	2.04079	2.04079	2.04079	2.04079	2.04079	2.04079	2.04079	2.04079	2.04079	2.04079	2.04079	2.04079	2.04079	2.04079	2.04079	2.04079	2.04079	2.04079	2.04079	2.04079	2.04079	2.04079	2.04079	2.04079	2.04079	2.04079	2.04079	2.04079	2.04079	2.04079	2.04079	2.04079	2.04079	2.04079	2.04079	2.04079	2.04079	2.04079	2.04079	2.04079	2.04079	2.04079	2.04079	2.04079	2.04079	2.04079	2.04079
1.88174	1.88174	1.88174	1.88174	1.88174	1.88174	1.88174	1.88174	1.88174	1.88174	1.88174	1.88174	1.88174	1.88174	1.88174	1.88174	1.88174	1.88174	1.88174	1.88174	1.88174	1.88174	1.88174	1.88174	1.88174	1.88174	1.88174	1.88174	1.88174	1.88174	1.88174	1.88174	1.88174	1.88174	1.88174	1.88174	1.88174	1.88174	1.88174	1.88174	1.88174	1.88174	1.88174	1.88174	1.88174	1.88174	1.88174	1.88174	1.88174	1.88174
1.73448	1.73448	1.73448	1.73448	1.73448	1.73448	1.73448	1.73448	1.73448	1.73448	1.73448	1.73448	1.73448	1.73448	1.73448	1.73448	1.73448	1.73448	1.73448	1.73448	1.73448	1.73448	1.73448	1.73448	1.73448	1.73448	1.73448	1.73448	1.73448	1.73448	1.73448	1.73448	1.73448	1.73448	1.73448	1.73448	1.73448	1.73448	1.73448	1.73448	1.73448	1.73448	1.73448	1.73448	1.73448	1.73448	1.73448	1.73448	1.73448	1.73448
1.5982	1.5982	1.5982	1.5982	1.5982	1.5982	1.5982	1.5982	1.5982	1.5982	1.5982	1.5982	1.5982	1.5982	1.5982	1.5982	1.5982	1.5982	1.5982	1.5982	1.5982	1.5982	1.5982	1.5982	1.5982	1.5982	1.5982	1.5982	1.5982	1.5982	1.5982	1.5982	1.5982	1.5982	1.5982	1.5982	1.5982	1.5982	1.5982	1.5982	1.5982	1.5982	1.5982	1.5982	1.5982	1.5982	1.5982	1.5982	1.5982	1.5982
1.47215	1.47215	1.47215	1.47215	1.47215	1.47215	1.47215	1.47215	1.47215	1.47215	1.47215	1.47215	1.47215	1.47215	1.47215	1.47215	1.47215	1.47215	1.47215	1.47215	1.47215	1.47215	1.47215	1.47215	1.47215	1.47215	1.47215	1.47215	1.47215	1.47215	1.47215	1.47215	1.47215	1.47215	1.47215	1.47215	1.47215	1.47215	1.47215	1.47215	1.47215	1.47215	1.47215	1.47215	1.47215	1.47215	1.47215	1.47215	1.47215	1.47215
1.35562	1.35562	1.35562	1.35562	1.35562	1.35562	1.35562	1.35562	1.35562	1.35562	1.35562	1.35562	1.35562	1.35562	1.35562	1.35562	1.35562	1.35562	1.35562	1.35562	1.35562	1.35562	1.35562	1.35562	1.35562	1.35562	1.35562	1.35562	1.35562	1.35562	1.35562	1.35562	1.35562	1.35562	1.35562	1.35562	1.35562	1.35562	1.35562	1.35562	1.35562	1.35562	1.35562	1.35562	1.35562	1.35562	1.35562	1.35562	1.35562	1.35562
1.24794	1.24794	1.24794	1.24794	1.24794	1.24794	1.24794	1.24794	1.24794	1.24794	1.24794	1.24794	1.24794	1.24794	1.24794	1.24794	1.24794	1.24794	1.24794	1.24794	1.24794	1.24794	1.24794	1.24794	1.24794	1.24794	1.24794	1.24794	1.24794	1.24794	1.24794	1.24794	1.24794	1.24794	1.24794	1.24794	1.24794	1.24794	1.24794	1.24794	1.24794	1.24794	1.24794	1.24794	1.24794	1.24794	1.24794	1.24794	1.24794	1.24794
1.14847	1.14847	1.14847	1.14847	1.14847	1.14847	1.14847	1.14847	1.14847	1.14847	1.14847	1.14847	1.14847	1.14847	1.14847	1.14847	1.14847	1.14847	1.14847	1.14847	1.14847	1.14847	1.14847	1.14847	1.14847	1.14847	1.14847	1.14847	1.14847	1.14847	1.14847	1.14847	1.14847	1.14847	1.14847	1.14847	1.14847	1.14847	1.14847	1.14847	1.14847	1.14847	1.14847	1.14847	1.14847	1.14847	1.14847	1.14847	1.14847	1.14847
1.05664	1.05664	1.05664	1.05664	1.05664	1.05664	1.05664	1.05664	1.05664	1.05664	1.05664	1.05664	1.05664	1.05664	1.05664	1.05664	1.05664	1.05664	1.05664	1.05664	1.05664	1.05664	1.05664	1.05664	1.05664	1.05664	1.05664	1.05664	1.05664	1.05664	1.05664	1.05664	1.05664	1.05664	1.05664	1.05664	1.05664	1.05664	1.05664	1.05664	1.05664	1.05664	1.05664	1.05664	1.05664	1.05664	1.05664	1.05664	1.05664	1.05664
0.971879	0.971879	0.971879	0.971879	0.971879	0.971879	0.971879	0.971879	0.971879	0.971879	0.971879	0.971879	0.971879	0.971879	0.971879	0.971879	0.971879	0.971879	0.971879	0.971879	0.971879	0.971879	0.971879	0.971879	0.971879	0.971879	0.971879	0.971879	0.971879	0.971879	0.971879	0.971879	0.971879	0.971879	0.971879	0.971879	0.971879	0.971879	0.971879	0.971879	0.971879	0.971879	0.971879	0.971879	0.971879	0.971879	0.971879	0.971879	0.971879	0.971879
0.893684	0.893684	0.893684	0.893684	0.893684	0.893684	0.893684	0.893684	0.893684	0.893684	0.893684	0.893684	0.893684	0.893684	0.893684	0.893684	0.893684	0.893684	0.893684	0.893684	0.893684	0.893684	0.893684	0.893684	0.893684	0.893684	0.893684	0.893684	0.893684	0.893684	0.893684	0.893684	0.893684	0.893684	0.893684	0.893684	0.893684	0.893684	0.893684	0.893684	0.893684	0.893684	0.893684	0.893684	0.893684	0.893684	0.893684	0.893684	0.893684	0.893684
0.82157	0.82157	0.82157	0.82157	0.82157	0.82157	0.82157	0.82157	0.82157	0.82157	0.82157	0.82157	0.82157	0.82157	0.82157	0.82157	0.82157	0.82157	0.82157	0.82157	0.82157	0.82157	0.82157	0.82157	0.82157	0.82157	0.82157	0.82157	0.82157	0.82157	0.82157	0.82157	0.82157	0.82157	0.82157	0.82157	0.82157	0.82157	0.82157	0.82157	0.82157	0.82157	0.82157	0.82157	0.82157	0.82157	0.82157	0.82157	0.82157	0.82157
0.755089	0.755089	0.755089	0.755089	0.755089	0.755089	0.755089	0.755089	0.755089	0.755089	0.755089	0.755089	0.755089	0.755089	0.755089	0.755089	0.755089	0.755089	0.755089	0.755089	0.755089	0.755089	0.755089	0.755089	0.755089	0.755089	0.755089	0.755089	0.755089	0.755089	0.755089	0.755089	0.755089	0.755089	0.755089	0.755089	0.755089	0.755089	0.755089	0.755089	0.755089	0.755089	0.755089	0.755089	0.755089	0.755089	0.755089	0.755089	0.755089	0.755089
0.69382	0.69382	0.69382	0.69382	0.69382	0.69382	0.69382	0.69382	0.69382	0.69382	0.69382	0.69382	0.69382	0.69382	0.69382	0.69382	0.69382	0.69382	0.69382	0.69382	0.69382	0.69382	0.69382	0.69382	0.69382	0.69382	0.69382	0.69382	0.69382	0.69382	0.69382	0.69382	0.69382	0.69382	0.69382	0.69382	0.69382	0.69382	0.69382	0.69382	0.69382	0.69382	0.69382	0.69382	0.69382	0.69382	0.69382	0.69382	0.69382	0.69382
0.637374	0.637374	0.637374	0.637374	0.637374	0.637374	0.637374	0.637374	0.637374	0.637374	0.637374	0.637374	0.637374	0.637374	0.637374	0.637374	0.637374	0.637374	0.637374	0.637374	0.637374	0.637374	0.637374	0.637374	0.637374	0.637374	0.637374	0.637374	0.637374	0.637374	0.637374	0.637374	0.637374	0.637374	0.637374	0.637374	0.637374	0.637374	0.637374	0.637374	0.637374	0.637374	0.637374	0.637374	0.637374	0.637374	0.637374	0.637374	0.637374	0.637374
0.585389	0.585389	0.585389	0.585389	0.585389	0.585389	0.585389	0.585389	0.585389	0.585389	0.585389	0.585389	0.585389	0.585389	0.585389	0.585389	0.585389	0.585389	0.585389	0.585389	0.585389	0.585389	0.585389	0.585389	0.585389	0.585389	0.585389	0.585389	0.585389	0.585389	0.585389	0.585389	0.585389	0.585389	0.585389	0.585389	0.585389	0.585389	0.585389	0.585389	0.585389	0.585389	0.585389	0.585389	0.585389	0.585389	0.585389	0.585389	0.585389	0.585389
0.537525	0.537525	0.537525	0.537525	0.537525	0.537525	0.537525	0.537525	0.537525	0.537525	0.537525	0.537525	0.537525	0.537525	0.537525	0.537525	0.537525	0.537525	0.537525	0.537525	0.537525	0.537525	0.537525	0.537525	0.537525	0.537525	0.537525	0.537525	0.537525	0.537525	0.537525	0.537525	0.537525	0.537525	0.537525	0.537525	0.537525	0.537525	0.537525	0.537525	0.537525	0.537525	0.537525	0.537525	0.537525	0.537525	0.537525	0.537525	0.537525	0.537525
0.49347	0.49347	0.49347	0.49347	0.49347	0.49347	0.49347	0.49347	0.49347	0.49347	0.49347	0.49347	0.49347	0.49347	0.49347	0.49347	0.49347	0.49347	0.49347	0.49347	0.49347	0.49347	0.49347	0.49347	0.49347	0.49347	0.49347	0.49347	0.49347	0.49347	0.49347	0.49347	0.49347	0.49347	0.49347	0.49347	0.49347	0.49347	0.49347	0.49347	0.49347	0.49347	0.49347	0.49347	0.49347	0.49347	0.49347	0.49347	0.49347	0.49347
0.452932	0.452932	0.452932	0.452932	0.452932	0.452932	0.452932	0.452932	0.452932	0.452932	0.452932	0.452932	0.452932	0.452932	0.452932	0.452932	0.452932	0.452932	0.452932	0.452932	0.452932	0.452932	0.452932	0.452932	0.452932	0.452932	0.452932	0.452932	0.452932	0.452932	0.452932	0.452932	0.452932	0.452932	0.452932	0.452932	0.452932	0.452932	0.452932	0.452932	0.452932	0.452932	0.452932	0.452932	0.452932	0.452932	0.452932	0.452932	0.452932	0.452932
0.41564	0.41564	0.41564	0.41564	0.41564	0.41564	0.41564	0.41564	0.41564	0.41564	0.41564	0.41564	0.41564	0.41564	0.41564	0.41564	0.41564	0.41564	0.41564	0.41564	0.41564	0.41564	0.41564	0.41564	0.41564	0.41564	0.41564	0.41564	0.41564	0.41564	0.41564	0.41564	0.41564	0.41564	0.41564	0.41564	0.41564	0.41564	0.41564	0.41564	0.41564	0.41564	0.41564	0.41564	0.41564	0.41564	0.41564	0.41564	0.41564	0.41564
0.381344	0.381344	0.381344	0.381344	0.381344	0.381344	0.381344	0.381344	0.381344	0.381344	0.381344	0.381344	0.381344	0.381344	0.381344	0.381344	0.381344	0.381344	0.381344	0.381344	0.381344	0.381344	0.381344	0.381344	0.381344	0.381344	0.381344	0.381344	0.381344	0.381344	0.381344	0.381344	0.381344	0.381344	0.381344	0.381344	0.381344	0.381344	0.381344	0.381344	0.381344	0.381344	0.381344	0.381344	0.381344	0.381344	0.381344	0.381344	0.381344	0.381344
0.349812	0.349812	0.349812	0.349812	0.349812	0.349812	0.349812	0.349812	0.349812	0.349812	0.349812	0.349812	0.349812	0.349812	0.349812	0.349812	0.349812	0.349812	0.349812	0.349812	0.349812	0.349812	0.349812	0.349812	0.349812	0.349812	0.349812	0.349812	0.349812	0.349812	0.349812	0.349812	0.349812	0.349812	0.349812	0.349812	0.349812	0.349812	0.349812	0.349812	0.349812	0.349812	0.349812	0.349812	0.349812	0.349812	0.349812	0.349812	0.349812	0.349812
0.320828	0.320828	0.320828	0.320828	0.320828	0.320828	0.320828	0.320828	0.320828	0.320828	0.320828	0.320828	0.320828	0.320828	0.320828	0.320828	0.320828	0.320828	0.320828	0.320828	0.320828	0.320828	0.320828	0.320828	0.320828	0.320828	0.320828	0.320828	0.320828	0.320828	0.320828	0.320828	0.320828	0.320828	0.320828	0.320828	0.320828	0.320828	0.320828	0.320828	0.320828	0.320828	0.320828	0.320828	0.320828	0.320828	0.320828	0.320828	0.320828	0.320828
[truncated: 411 more columns]

## Sheet: S_Flat_bfit-Sample9_9cycles_F1
-12.5071	-12.5071	-12.5071	-12.5071	-12.5071	-12.5071	-12.5071	-12.5071	-12.5071	-12.5071	-12.5071	-12.5071	-12.5071	-12.5071	-12.5071	-12.5071	-12.5071	-12.5071	-12.5071	-12.5071	-12.5071	-12.5071	-12.5071	-12.5071	-12.5071	-12.5071	-12.5071	-12.5071	-12.5071	-12.5071	-12.5071	-12.5071	-12.5071	-12.5071	-12.5071	-12.5071	-12.5071	-12.5071	-12.5071	-12.5071	-12.5071	-12.5071	-12.5071	-12.5071	-12.5071	-12.5071	-12.5071	-12.5071	-12.5071	-12.5071
-14.444	-14.444	-14.444	-14.444	-14.444	-14.444	-14.444	-14.444	-14.444	-14.444	-14.444	-14.444	-14.444	-14.444	-14.444	-14.444	-14.444	-14.444	-14.444	-14.444	-14.444	-14.444	-14.444	-14.444	-14.444	-14.444	-14.444	-14.444	-14.444	-14.444	-14.444	-14.444	-14.444	-14.444	-14.444	-14.444	-14.444	-14.444	-14.444	-14.444	-14.444	-14.444	-14.444	-14.444	-14.444	-14.444	-14.444	-14.444	-14.444	-14.444
-11.6074	-11.6074	-11.6074	-11.6074	-11.6074	-11.6074	-11.6074	-11.6074	-11.6074	-11.6074	-11.6074	-11.6074	-11.6074	-11.6074	-11.6074	-11.6074	-11.6074	-11.6074	-11.6074	-11.6074	-11.6074	-11.6074	-11.6074	-11.6074	-11.6074	-11.6074	-11.6074	-11.6074	-11.6074	-11.6074	-11.6074	-11.6074	-11.6074	-11.6074	-11.6074	-11.6074	-11.6074	-11.6074	-11.6074	-11.6074	-11.6074	-11.6074	-11.6074	-11.6074	-11.6074	-11.6074	-11.6074	-11.6074	-11.6074	-11.6074
-11.3472	-11.3472	-11.3472	-11.3472	-11.3472	-11.3472	-11.3472	-11.3472	-11.3472	-11.3472	-11.3472	-11.3472	-11.3472	-11.3472	-11.3472	-11.3472	-11.3472	-11.3472	-11.3472	-11.3472	-11.3472	-11.3472	-11.3472	-11.3472	-11.3472	-11.3472	-11.3472	-11.3472	-11.3472	-11.3472	-11.3472	-11.3472	-11.3472	-11.3472	-11.3472	-11.3472	-11.3472	-11.3472	-11.3472	-11.3472	-11.3472	-11.3472	-11.3472	-11.3472	-11.3472	-11.3472	-11.3472	-11.3472	-11.3472	-11.3472
-12.914	-12.914	-12.914	-12.914	-12.914	-12.914	-12.914	-12.914	-12.914	-12.914	-12.914	-12.914	-12.914	-12.914	-12.914	-12.914	-12.914	-12.914	-12.914	-12.914	-12.914	-12.914	-12.914	-12.914	-12.914	-12.914	-12.914	-12.914	-12.914	-12.914	-12.914	-12.914	-12.914	-12.914	-12.914	-12.914	-12.914	-12.914	-12.914	-12.914	-12.914	-12.914	-12.914	-12.914	-12.914	-12.914	-12.914	-12.914	-12.914	-12.914
-13.8886	-13.8886	-13.8886	-13.8886	-13.8886	-13.8886	-13.8886	-13.8886	-13.8886	-13.8886	-13.8886	-13.8886	-13.8886	-13.8886	-13.8886	-13.8886	-13.8886	-13.8886	-13.8886	-13.8886	-13.8886	-13.8886	-13.8886	-13.8886	-13.8886	-13.8886	-13.8886	-13.8886	-13.8886	-13.8886	-13.8886	-13.8886	-13.8886	-13.8886	-13.8886	-13.8886	-13.8886	-13.8886	-13.8886	-13.8886	-13.8886	-13.8886	-13.8886	-13.8886	-13.8886	-13.8886	-13.8886	-13.8886	-13.8886	-13.8886
-12.6351	-12.6351	-12.6351	-12.6351	-12.6351	-12.6351	-12.6351	-12.6351	-12.6351	-12.6351	-12.6351	-12.6351	-12.6351	-12.6351	-12.6351	-12.6351	-12.6351	-12.6351	-12.6351	-12.6351	-12.6351	-12.6351	-12.6351	-12.6351	-12.6351	-12.6351	-12.6351	-12.6351	-12.6351	-12.6351	-12.6351	-12.6351	-12.6351	-12.6351	-12.6351	-12.6351	-12.6351	-12.6351	-12.6351	-12.6351	-12.6351	-12.6351	-12.6351	-12.6351	-12.6351	-12.6351	-12.6351	-12.6351	-12.6351	-12.6351
-8.79183	-8.79183	-8.79183	-8.79183	-8.79183	-8.79183	-8.79183	-8.79183	-8.79183	-8.79183	-8.79183	-8.79183	-8.79183	-8.79183	-8.79183	-8.79183	-8.79183	-8.79183	-8.79183	-8.79183	-8.79183	-8.79183	-8.79183	-8.79183	-8.79183	-8.79183	-8.79183	-8.79183	-8.79183	-8.79183	-8.79183	-8.79183	-8.79183	-8.79183	-8.79183	-8.79183	-8.79183	-8.79183	-8.79183	-8.79183	-8.79183	-8.79183	-8.79183	-8.79183	-8.79183	-8.79183	-8.79183	-8.79183	-8.79183	-8.79183
-2.95537	-2.95537	-2.95537	-2.95537	-2.95537	-2.95537	-2.95537	-2.95537	-2.95537	-2.95537	-2.95537	-2.95537	-2.95537	-2.95537	-2.95537	-2.95537	-2.95537	-2.95537	-2.95537	-2.95537	-2.95537	-2.95537	-2.95537	-2.95537	-2.95537	-2.95537	-2.95537	-2.95537	-2.95537	-2.95537	-2.95537	-2.95537	-2.95537	-2.95537	-2.95537	-2.95537	-2.95537	-2.95537	-2.95537	-2.95537	-2.95537	-2.95537	-2.95537	-2.95537	-2.95537	-2.95537	-2.95537	-2.95537	-2.95537	-2.95537
3.83482	3.83482	3.83482	3.83482	3.83482	3.83482	3.83482	3.83482	3.83482	3.83482	3.83482	3.83482	3.83482	3.83482	3.83482	3.83482	3.83482	3.83482	3.83482	3.83482	3.83482	3.83482	3.83482	3.83482	3.83482	3.83482	3.83482	3.83482	3.83482	3.83482	3.83482	3.83482	3.83482	3.83482	3.83482	3.83482	3.83482	3.83482	3.83482	3.83482	3.83482	3.83482	3.83482	3.83482	3.83482	3.83482	3.83482	3.83482	3.83482	3.83482
10.5322	10.5322	10.5322	10.5322	10.5322	10.5322	10.5322	10.5322	10.5322	10.5322	10.5322	10.5322	10.5322	10.5322	10.5322	10.5322	10.5322	10.5322	10.5322	10.5322	10.5322	10.5322	10.5322	10.5322	10.5322	10.5322	10.5322	10.5322	10.5322	10.5322	10.5322	10.5322	10.5322	10.5322	10.5322	10.5322	10.5322	10.5322	10.5322	10.5322	10.5322	10.5322	10.5322	10.5322	10.5322	10.5322	10.5322	10.5322	10.5322	10.5322
16.3488	16.3488	16.3488	16.3488	16.3488	16.3488	16.3488	16.3488	16.3488	16.3488	16.3488	16.3488	16.3488	16.3488	16.3488	16.3488	16.3488	16.3488	16.3488	16.3488	16.3488	16.3488	16.3488	16.3488	16.3488	16.3488	16.3488	16.3488	16.3488	16.3488	16.3488	16.3488	16.3488	16.3488	16.3488	16.3488	16.3488	16.3488	16.3488	16.3488	16.3488	16.3488	16.3488	16.3488	16.3488	16.3488	16.3488	16.3488	16.3488	16.3488
20.8557	20.8557	20.8557	20.8557	20.8557	20.8557	20.8557	20.8557	20.8557	20.8557	20.8557	20.8557	20.8557	20.8557	20.8557	20.8557	20.8557	20.8557	20.8557	20.8557	20.8557	20.8557	20.8557	20.8557	20.8557	20.8557	20.8557	20.8557	20.8557	20.8557	20.8557	20.8557	20.8557	20.8557	20.8557	20.8557	20.8557	20.8557	20.8557	20.8557	20.8557	20.8557	20.8557	20.8557	20.8557	20.8557	20.8557	20.8557	20.8557	20.8557
23.9627	23.9627	23.9627	23.9627	23.9627	23.9627	23.9627	23.9627	23.9627	23.9627	23.9627	23.9627	23.9627	23.9627	23.9627	23.9627	23.9627	23.9627	23.9627	23.9627	23.9627	23.9627	23.9627	23.9627	23.9627	23.9627	23.9627	23.9627	23.9627	23.9627	23.9627	23.9627	23.9627	23.9627	23.9627	23.9627	23.9627	23.9627	23.9627	23.9627	23.9627	23.9627	23.9627	23.9627	23.9627	23.9627	23.9627	23.9627	23.9627	23.9627
25.8301	25.8301	25.8301	25.8301	25.8301	25.8301	25.8301	25.8301	25.8301	25.8301	25.8301	25.8301	25.8301	25.8301	25.8301	25.8301	25.8301	25.8301	25.8301	25.8301	25.8301	25.8301	25.8301	25.8301	25.8301	25.8301	25.8301	25.8301	25.8301	25.8301	25.8301	25.8301	25.8301	25.8301	25.8301	25.8301	25.8301	25.8301	25.8301	25.8301	25.8301	25.8301	25.8301	25.8301	25.8301	25.8301	25.8301	25.8301	25.8301	25.8301
26.7577	26.7577	26.7577	26.7577	26.7577	26.7577	26.7577	26.7577	26.7577	26.7577	26.7577	26.7577	26.7577	26.7577	26.7577	26.7577	26.7577	26.7577	26.7577	26.7577	26.7577	26.7577	26.7577	26.7577	26.7577	26.7577	26.7577	26.7577	26.7577	26.7577	26.7577	26.7577	26.7577	26.7577	26.7577	26.7577	26.7577	26.7577	26.7577	26.7577	26.7577	26.7577	26.7577	26.7577	26.7577	26.7577	26.7577	26.7577	26.7577	26.7577
27.0824	27.0824	27.0824	27.0824	27.0824	27.0824	27.0824	27.0824	27.0824	27.0824	27.0824	27.0824	27.0824	27.0824	27.0824	27.0824	27.0824	27.0824	27.0824	27.0824	27.0824	27.0824	27.0824	27.0824	27.0824	27.0824	27.0824	27.0824	27.0824	27.0824	27.0824	27.0824	27.0824	27.0824	27.0824	27.0824	27.0824	27.0824	27.0824	27.0824	27.0824	27.0824	27.0824	27.0824	27.0824	27.0824	27.0824	27.0824	27.0824	27.0824
27.1023	27.1023	27.1023	27.1023	27.1023	27.1023	27.1023	27.1023	27.1023	27.1023	27.1023	27.1023	27.1023	27.1023	27.1023	27.1023	27.1023	27.1023	27.1023	27.1023	27.1023	27.1023	27.1023	27.1023	27.1023	27.1023	27.1023	27.1023	27.1023	27.1023	27.1023	27.1023	27.1023	27.1023	27.1023	27.1023	27.1023	27.1023	27.1023	27.1023	27.1023	27.1023	27.1023	27.1023	27.1023	27.1023	27.1023	27.1023	27.1023	27.1023
27.0326	27.0326	27.0326	27.0326	27.0326	27.0326	27.0326	27.0326	27.0326	27.0326	27.0326	27.0326	27.0326	27.0326	27.0326	27.0326	27.0326	27.0326	27.0326	27.0326	27.0326	27.0326	27.0326	27.0326	27.0326	27.0326	27.0326	27.0326	27.0326	27.0326	27.0326	27.0326	27.0326	27.0326	27.0326	27.0326	27.0326	27.0326	27.0326	27.0326	27.0326	27.0326	27.0326	27.0326	27.0326	27.0326	27.0326	27.0326	27.0326	27.0326
26.9916	26.9916	26.9916	26.9916	26.9916	26.9916	26.9916	26.9916	26.9916	26.9916	26.9916	26.9916	26.9916	26.9916	26.9916	26.9916	26.9916	26.9916	26.9916	26.9916	26.9916	26.9916	26.9916	26.9916	26.9916	26.9916	26.9916	26.9916	26.9916	26.9916	26.9916	26.9916	26.9916	26.9916	26.9916	26.9916	26.9916	26.9916	26.9916	26.9916	26.9916	26.9916	26.9916	26.9916	26.9916	26.9916	26.9916	26.9916	26.9916	26.9916
27.0097	27.0097	27.0097	27.0097	27.0097	27.0097	27.0097	27.0097	27.0097	27.0097	27.0097	27.0097	27.0097	27.0097	27.0097	27.0097	27.0097	27.0097	27.0097	27.0097	27.0097	27.0097	27.0097	27.0097	27.0097	27.0097	27.0097	27.0097	27.0097	27.0097	27.0097	27.0097	27.0097	27.0097	27.0097	27.0097	27.0097	27.0097	27.0097	27.0097	27.0097	27.0097	27.0097	27.0097	27.0097	27.0097	27.0097	27.0097	27.0097	27.0097
27.0522	27.0522	27.0522	27.0522	27.0522	27.0522	27.0522	27.0522	27.0522	27.0522	27.0522	27.0522	27.0522	27.0522	27.0522	27.0522	27.0522	27.0522	27.0522	27.0522	27.0522	27.0522	27.0522	27.0522	27.0522	27.0522	27.0522	27.0522	27.0522	27.0522	27.0522	27.0522	27.0522	27.0522	27.0522	27.0522	27.0522	27.0522	27.0522	27.0522	27.0522	27.0522	27.0522	27.0522	27.0522	27.0522	27.0522	27.0522	27.0522	27.0522
27.0488	27.0488	27.0488	27.0488	27.0488	27.0488	27.0488	27.0488	27.0488	27.0488	27.0488	27.0488	27.0488	27.0488	27.0488	27.0488	27.0488	27.0488	27.0488	27.0488	27.0488	27.0488	27.0488	27.0488	27.0488	27.0488	27.0488	27.0488	27.0488	27.0488	27.0488	27.0488	27.0488	27.0488	27.0488	27.0488	27.0488	27.0488	27.0488	27.0488	27.0488	27.0488	27.0488	27.0488	27.0488	27.0488	27.0488	27.0488	27.0488	27.0488
26.9205	26.9205	26.9205	26.9205	26.9205	26.9205	26.9205	26.9205	26.9205	26.9205	26.9205	26.9205	26.9205	26.9205	26.9205	26.9205	26.9205	26.9205	26.9205	26.9205	26.9205	26.9205	26.9205	26.9205	26.9205	26.9205	26.9205	26.9205	26.9205	26.9205	26.9205	26.9205	26.9205	26.9205	26.9205	26.9205	26.9205	26.9205	26.9205	26.9205	26.9205	26.9205	26.9205	26.9205	26.9205	26.9205	26.9205	26.9205	26.9205	26.9205
26.6025	26.6025	26.6025	26.6025	26.6025	26.6025	26.6025	26.6025	26.6025	26.6025	26.6025	26.6025	26.6025	26.6025	26.6025	26.6025	26.6025	26.6025	26.6025	26.6025	26.6025	26.6025	26.6025	26.6025	26.6025	26.6025	26.6025	26.6025	26.6025	26.6025	26.6025	26.6025	26.6025	26.6025	26.6025	26.6025	26.6025	26.6025	26.6025	26.6025	26.6025	26.6025	26.6025	26.6025	26.6025	26.6025	26.6025	26.6025	26.6025	26.6025
26.0579	26.0579	26.0579	26.0579	26.0579	26.0579	26.0579	26.0579	26.0579	26.0579	26.0579	26.0579	26.0579	26.0579	26.0579	26.0579	26.0579	26.0579	26.0579	26.0579	26.0579	26.0579	26.0579	26.0579	26.0579	26.0579	26.0579	26.0579	26.0579	26.0579	26.0579	26.0579	26.0579	26.0579	26.0579	26.0579	26.0579	26.0579	26.0579	26.0579	26.0579	26.0579	26.0579	26.0579	26.0579	26.0579	26.0579	26.0579	26.0579	26.0579
25.283	25.283	25.283	25.283	25.283	25.283	25.283	25.283	25.283	25.283	25.283	25.283	25.283	25.283	25.283	25.283	25.283	25.283	25.283	25.283	25.283	25.283	25.283	25.283	25.283	25.283	25.283	25.283	25.283	25.283	25.283	25.283	25.283	25.283	25.283	25.283	25.283	25.283	25.283	25.283	25.283	25.283	25.283	25.283	25.283	25.283	25.283	25.283	25.283	25.283
24.3058	24.3058	24.3058	24.3058	24.3058	24.3058	24.3058	24.3058	24.3058	24.3058	24.3058	24.3058	24.3058	24.3058	24.3058	24.3058	24.3058	24.3058	24.3058	24.3058	24.3058	24.3058	24.3058	24.3058	24.3058	24.3058	24.3058	24.3058	24.3058	24.3058	24.3058	24.3058	24.3058	24.3058	24.3058	24.3058	24.3058	24.3058	24.3058	24.3058	24.3058	24.3058	24.3058	24.3058	24.3058	24.3058	24.3058	24.3058	24.3058	24.3058
23.1783	23.1783	23.1783	23.1783	23.1783	23.1783	23.1783	23.1783	23.1783	23.1783	23.1783	23.1783	23.1783	23.1783	23.1783	23.1783	23.1783	23.1783	23.1783	23.1783	23.1783	23.1783	23.1783	23.1783	23.1783	23.1783	23.1783	23.1783	23.1783	23.1783	23.1783	23.1783	23.1783	23.1783	23.1783	23.1783	23.1783	23.1783	23.1783	23.1783	23.1783	23.1783	23.1783	23.1783	23.1783	23.1783	23.1783	23.1783	23.1783	23.1783
21.9664	21.9664	21.9664	21.9664	21.9664	21.9664	21.9664	21.9664	21.9664	21.9664	21.9664	21.9664	21.9664	21.9664	21.9664	21.9664	21.9664	21.9664	21.9664	21.9664	21.9664	21.9664	21.9664	21.9664	21.9664	21.9664	21.9664	21.9664	21.9664	21.9664	21.9664	21.9664	21.9664	21.9664	21.9664	21.9664	21.9664	21.9664	21.9664	21.9664	21.9664	21.9664	21.9664	21.9664	21.9664	21.9664	21.9664	21.9664	21.9664	21.9664
20.7387	20.7387	20.7387	20.7387	20.7387	20.7387	20.7387	20.7387	20.7387	20.7387	20.7387	20.7387	20.7387	20.7387	20.7387	20.7387	20.7387	20.7387	20.7387	20.7387	20.7387	20.7387	20.7387	20.7387	20.7387	20.7387	20.7387	20.7387	20.7387	20.7387	20.7387	20.7387	20.7387	20.7387	20.7387	20.7387	20.7387	20.7387	20.7387	20.7387	20.7387	20.7387	20.7387	20.7387	20.7387	20.7387	20.7387	20.7387	20.7387	20.7387
19.5569	19.5569	19.5569	19.5569	19.5569	19.5569	19.5569	19.5569	19.5569	19.5569	19.5569	19.5569	19.5569	19.5569	19.5569	19.5569	19.5569	19.5569	19.5569	19.5569	19.5569	19.5569	19.5569	19.5569	19.5569	19.5569	19.5569	19.5569	19.5569	19.5569	19.5569	19.5569	19.5569	19.5569	19.5569	19.5569	19.5569	19.5569	19.5569	19.5569	19.5569	19.5569	19.5569	19.5569	19.5569	19.5569	19.5569	19.5569	19.5569	19.5569
18.4681	18.4681	18.4681	18.4681	18.4681	18.4681	18.4681	18.4681	18.4681	18.4681	18.4681	18.4681	18.4681	18.4681	18.4681	18.4681	18.4681	18.4681	18.4681	18.4681	18.4681	18.4681	18.4681	18.4681	18.4681	18.4681	18.4681	18.4681	18.4681	18.4681	18.4681	18.4681	18.4681	18.4681	18.4681	18.4681	18.4681	18.4681	18.4681	18.4681	18.4681	18.4681	18.4681	18.4681	18.4681	18.4681	18.4681	18.4681	18.4681	18.4681
17.5009	17.5009	17.5009	17.5009	17.5009	17.5009	17.5009	17.5009	17.5009	17.5009	17.5009	17.5009	17.5009	17.5009	17.5009	17.5009	17.5009	17.5009	17.5009	17.5009	17.5009	17.5009	17.5009	17.5009	17.5009	17.5009	17.5009	17.5009	17.5009	17.5009	17.5009	17.5009	17.5009	17.5009	17.5009	17.5009	17.5009	17.5009	17.5009	17.5009	17.5009	17.5009	17.5009	17.5009	17.5009	17.5009	17.5009	17.5009	17.5009	17.5009
16.6646	16.6646	16.6646	16.6646	16.6646	16.6646	16.6646	16.6646	16.6646	16.6646	16.6646	16.6646	16.6646	16.6646	16.6646	16.6646	16.6646	16.6646	16.6646	16.6646	16.6646	16.6646	16.6646	16.6646	16.6646	16.6646	16.6646	16.6646	16.6646	16.6646	16.6646	16.6646	16.6646	16.6646	16.6646	16.6646	16.6646	16.6646	16.6646	16.6646	16.6646	16.6646	16.6646	16.6646	16.6646	16.6646	16.6646	16.6646	16.6646	16.6646
15.9514	15.9514	15.9514	15.9514	15.9514	15.9514	15.9514	15.9514	15.9514	15.9514	15.9514	15.9514	15.9514	15.9514	15.9514	15.9514	15.9514	15.9514	15.9514	15.9514	15.9514	15.9514	15.9514	15.9514	15.9514	15.9514	15.9514	15.9514	15.9514	15.9514	15.9514	15.9514	15.9514	15.9514	15.9514	15.9514	15.9514	15.9514	15.9514	15.9514	15.9514	15.9514	15.9514	15.9514	15.9514	15.9514	15.9514	15.9514	15.9514	15.9514
15.3401	15.3401	15.3401	15.3401	15.3401	15.3401	15.3401	15.3401	15.3401	15.3401	15.3401	15.3401	15.3401	15.3401	15.3401	15.3401	15.3401	15.3401	15.3401	15.3401	15.3401	15.3401	15.3401	15.3401	15.3401	15.3401	15.3401	15.3401	15.3401	15.3401	15.3401	15.3401	15.3401	15.3401	15.3401	15.3401	15.3401	15.3401	15.3401	15.3401	15.3401	15.3401	15.3401	15.3401	15.3401	15.3401	15.3401	15.3401	15.3401	15.3401
14.8021	14.8021	14.8021	14.8021	14.8021	14.8021	14.8021	14.8021	14.8021	14.8021	14.8021	14.8021	14.8021	14.8021	14.8021	14.8021	14.8021	14.8021	14.8021	14.8021	14.8021	14.8021	14.8021	14.8021	14.8021	14.8021	14.8021	14.8021	14.8021	14.8021	14.8021	14.8021	14.8021	14.8021	14.8021	14.8021	14.8021	14.8021	14.8021	14.8021	14.8021	14.8021	14.8021	14.8021	14.8021	14.8021	14.8021	14.8021	14.8021	14.8021
14.3066	14.3066	14.3066	14.3066	14.3066	14.3066	14.3066	14.3066	14.3066	14.3066	14.3066	14.3066	14.3066	14.3066	14.3066	14.3066	14.3066	14.3066	14.3066	14.3066	14.3066	14.3066	14.3066	14.3066	14.3066	14.3066	14.3066	14.3066	14.3066	14.3066	14.3066	14.3066	14.3066	14.3066	14.3066	14.3066	14.3066	14.3066	14.3066	14.3066	14.3066	14.3066	14.3066	14.3066	14.3066	14.3066	14.3066	14.3066	14.3066	14.3066
13.8256	13.8256	13.8256	13.8256	13.8256	13.8256	13.8256	13.8256	13.8256	13.8256	13.8256	13.8256	13.8256	13.8256	13.8256	13.8256	13.8256	13.8256	13.8256	13.8256	13.8256	13.8256	13.8256	13.8256	13.8256	13.8256	13.8256	13.8256	13.8256	13.8256	13.8256	13.8256	13.8256	13.8256	13.8256	13.8256	13.8256	13.8256	13.8256	13.8256	13.8256	13.8256	13.8256	13.8256	13.8256	13.8256	13.8256	13.8256	13.8256	13.8256
13.3378	13.3378	13.3378	13.3378	13.3378	13.3378	13.3378	13.3378	13.3378	13.3378	13.3378	13.3378	13.3378	13.3378	13.3378	13.3378	13.3378	13.3378	13.3378	13.3378	13.3378	13.3378	13.3378	13.3378	13.3378	13.3378	13.3378	13.3378	13.3378	13.3378	13.3378	13.3378	13.3378	13.3378	13.3378	13.3378	13.3378	13.3378	13.3378	13.3378	13.3378	13.3378	13.3378	13.3378	13.3378	13.3378	13.3378	13.3378	13.3378	13.3378
12.8306	12.8306	12.8306	12.8306	12.8306	12.8306	12.8306	12.8306	12.8306	12.8306	12.8306	12.8306	12.8306	12.8306	12.8306	12.8306	12.8306	12.8306	12.8306	12.8306	12.8306	12.8306	12.8306	12.8306	12.8306	12.8306	12.8306	12.8306	12.8306	12.8306	12.8306	12.8306	12.8306	12.8306	12.8306	12.8306	12.8306	12.8306	12.8306	12.8306	12.8306	12.8306	12.8306	12.8306	12.8306	12.8306	12.8306	12.8306	12.8306	12.8306
12.3004	12.3004	12.3004	12.3004	12.3004	12.3004	12.3004	12.3004	12.3004	12.3004	12.3004	12.3004	12.3004	12.3004	12.3004	12.3004	12.3004	12.3004	12.3004	12.3004	12.3004	12.3004	12.3004	12.3004	12.3004	12.3004	12.3004	12.3004	12.3004	12.3004	12.3004	12.3004	12.3004	12.3004	12.3004	12.3004	12.3004	12.3004	12.3004	12.3004	12.3004	12.3004	12.3004	12.3004	12.3004	12.3004	12.3004	12.3004	12.3004	12.3004
11.7518	11.7518	11.7518	11.7518	11.7518	11.7518	11.7518	11.7518	11.7518	11.7518	11.7518	11.7518	11.7518	11.7518	11.7518	11.7518	11.7518	11.7518	11.7518	11.7518	11.7518	11.7518	11.7518	11.7518	11.7518	11.7518	11.7518	11.7518	11.7518	11.7518	11.7518	11.7518	11.7518	11.7518	11.7518	11.7518	11.7518	11.7518	11.7518	11.7518	11.7518	11.7518	11.7518	11.7518	11.7518	11.7518	11.7518	11.7518	11.7518	11.7518
11.1956	11.1956	11.1956	11.1956	11.1956	11.1956	11.1956	11.1956	11.1956	11.1956	11.1956	11.1956	11.1956	11.1956	11.1956	11.1956	11.1956	11.1956	11.1956	11.1956	11.1956	11.1956	11.1956	11.1956	11.1956	11.1956	11.1956	11.1956	11.1956	11.1956	11.1956	11.1956	11.1956	11.1956	11.1956	11.1956	11.1956	11.1956	11.1956	11.1956	11.1956	11.1956	11.1956	11.1956	11.1956	11.1956	11.1956	11.1956	11.1956	11.1956
10.6452	10.6452	10.6452	10.6452	10.6452	10.6452	10.6452	10.6452	10.6452	10.6452	10.6452	10.6452	10.6452	10.6452	10.6452	10.6452	10.6452	10.6452	10.6452	10.6452	10.6452	10.6452	10.6452	10.6452	10.6452	10.6452	10.6452	10.6452	10.6452	10.6452	10.6452	10.6452	10.6452	10.6452	10.6452	10.6452	10.6452	10.6452	10.6452	10.6452	10.6452	10.6452	10.6452	10.6452	10.6452	10.6452	10.6452	10.6452	10.6452	10.6452
10.1146	10.1146	10.1146	10.1146	10.1146	10.1146	10.1146	10.1146	10.1146	10.1146	10.1146	10.1146	10.1146	10.1146	10.1146	10.1146	10.1146	10.1146	10.1146	10.1146	10.1146	10.1146	10.1146	10.1146	10.1146	10.1146	10.1146	10.1146	10.1146	10.1146	10.1146	10.1146	10.1146	10.1146	10.1146	10.1146	10.1146	10.1146	10.1146	10.1146	10.1146	10.1146	10.1146	10.1146	10.1146	10.1146	10.1146	10.1146	10.1146	10.1146
9.61486	9.61486	9.61486	9.61486	9.61486	9.61486	9.61486	9.61486	9.61486	9.61486	9.61486	9.61486	9.61486	9.61486	9.61486	9.61486	9.61486	9.61486	9.61486	9.61486	9.61486	9.61486	9.61486	9.61486	9.61486	9.61486	9.61486	9.61486	9.61486	9.61486	9.61486	9.61486	9.61486	9.61486	9.61486	9.61486	9.61486	9.61486	9.61486	9.61486	9.61486	9.61486	9.61486	9.61486	9.61486	9.61486	9.61486	9.61486	9.61486	9.61486
9.15257	9.15257	9.15257	9.15257	9.15257	9.15257	9.15257	9.15257	9.15257	9.15257	9.15257	9.15257	9.15257	9.15257	9.15257	9.15257	9.15257	9.15257	9.15257	9.15257	9.15257	9.15257	9.15257	9.15257	9.15257	9.15257	9.15257	9.15257	9.15257	9.15257	9.15257	9.15257	9.15257	9.15257	9.15257	9.15257	9.15257	9.15257	9.15257	9.15257	9.15257	9.15257	9.15257	9.15257	9.15257	9.15257	9.15257	9.15257	9.15257	9.15257
8.72887	8.72887	8.72887	8.72887	8.72887	8.72887	8.72887	8.72887	8.72887	8.72887	8.72887	8.72887	8.72887	8.72887	8.72887	8.72887	8.72887	8.72887	8.72887	8.72887	8.72887	8.72887	8.72887	8.72887	8.72887	8.72887	8.72887	8.72887	8.72887	8.72887	8.72887	8.72887	8.72887	8.72887	8.72887	8.72887	8.72887	8.72887	8.72887	8.72887	8.72887	8.72887	8.72887	8.72887	8.72887	8.72887	8.72887	8.72887	8.72887	8.72887
8.33942	8.33942	8.33942	8.33942	8.33942	8.33942	8.33942	8.33942	8.33942	8.33942	8.33942	8.33942	8.33942	8.33942	8.33942	8.33942	8.33942	8.33942	8.33942	8.33942	8.33942	8.33942	8.33942	8.33942	8.33942	8.33942	8.33942	8.33942	8.33942	8.33942	8.33942	8.33942	8.33942	8.33942	8.33942	8.33942	8.33942	8.33942	8.33942	8.33942	8.33942	8.33942	8.33942	8.33942	8.33942	8.33942	8.33942	8.33942	8.33942	8.33942
7.97546	7.97546	7.97546	7.97546	7.97546	7.97546	7.97546	7.97546	7.97546	7.97546	7.97546	7.97546	7.97546	7.97546	7.97546	7.97546	7.97546	7.97546	7.97546	7.97546	7.97546	7.97546	7.97546	7.97546	7.97546	7.97546	7.97546	7.97546	7.97546	7.97546	7.97546	7.97546	7.97546	7.97546	7.97546	7.97546	7.97546	7.97546	7.97546	7.97546	7.97546	7.97546	7.97546	7.97546	7.97546	7.97546	7.97546	7.97546	7.97546	7.97546
7.62559	7.62559	7.62559	7.62559	7.62559	7.62559	7.62559	7.62559	7.62559	7.62559	7.62559	7.62559	7.62559	7.62559	7.62559	7.62559	7.62559	7.62559	7.62559	7.62559	7.62559	7.62559	7.62559	7.62559	7.62559	7.62559	7.62559	7.62559	7.62559	7.62559	7.62559	7.62559	7.62559	7.62559	7.62559	7.62559	7.62559	7.62559	7.62559	7.62559	7.62559	7.62559	7.62559	7.62559	7.62559	7.62559	7.62559	7.62559	7.62559	7.62559
7.27794	7.27794	7.27794	7.27794	7.27794	7.27794	7.27794	7.27794	7.27794	7.27794	7.27794	7.27794	7.27794	7.27794	7.27794	7.27794	7.27794	7.27794	7.27794	7.27794	7.27794	7.27794	7.27794	7.27794	7.27794	7.27794	7.27794	7.27794	7.27794	7.27794	7.27794	7.27794	7.27794	7.27794	7.27794	7.27794	7.27794	7.27794	7.27794	7.27794	7.27794	7.27794	7.27794	7.27794	7.27794	7.27794	7.27794	7.27794	7.27794	7.27794
6.9224	6.9224	6.9224	6.9224	6.9224	6.9224	6.9224	6.9224	6.9224	6.9224	6.9224	6.9224	6.9224	6.9224	6.9224	6.9224	6.9224	6.9224	6.9224	6.9224	6.9224	6.9224	6.9224	6.9224	6.9224	6.9224	6.9224	6.9224	6.9224	6.9224	6.9224	6.9224	6.9224	6.9224	6.9224	6.9224	6.9224	6.9224	6.9224	6.9224	6.9224	6.9224	6.9224	6.9224	6.9224	6.9224	6.9224	6.9224	6.9224	6.9224
6.55256	6.55256	6.55256	6.55256	6.55256	6.55256	6.55256	6.55256	6.55256	6.55256	6.55256	6.55256	6.55256	6.55256	6.55256	6.55256	6.55256	6.55256	6.55256	6.55256	6.55256	6.55256	6.55256	6.55256	6.55256	6.55256	6.55256	6.55256	6.55256	6.55256	6.55256	6.55256	6.55256	6.55256	6.55256	6.55256	6.55256	6.55256	6.55256	6.55256	6.55256	6.55256	6.55256	6.55256	6.55256	6.55256	6.55256	6.55256	6.55256	6.55256
6.16698	6.16698	6.16698	6.16698	6.16698	6.16698	6.16698	6.16698	6.16698	6.16698	6.16698	6.16698	6.16698	6.16698	6.16698	6.16698	6.16698	6.16698	6.16698	6.16698	6.16698	6.16698	6.16698	6.16698	6.16698	6.16698	6.16698	6.16698	6.16698	6.16698	6.16698	6.16698	6.16698	6.16698	6.16698	6.16698	6.16698	6.16698	6.16698	6.16698	6.16698	6.16698	6.16698	6.16698	6.16698	6.16698	6.16698	6.16698	6.16698	6.16698
5.76961	5.76961	5.76961	5.76961	5.76961	5.76961	5.76961	5.76961	5.76961	5.76961	5.76961	5.76961	5.76961	5.76961	5.76961	5.76961	5.76961	5.76961	5.76961	5.76961	5.76961	5.76961	5.76961	5.76961	5.76961	5.76961	5.76961	5.76961	5.76961	5.76961	5.76961	5.76961	5.76961	5.76961	5.76961	5.76961	5.76961	5.76961	5.76961	5.76961	5.76961	5.76961	5.76961	5.76961	5.76961	5.76961	5.76961	5.76961	5.76961	5.76961
5.36927	5.36927	5.36927	5.36927	5.36927	5.36927	5.36927	5.36927	5.36927	5.36927	5.36927	5.36927	5.36927	5.36927	5.36927	5.36927	5.36927	5.36927	5.36927	5.36927	5.36927	5.36927	5.36927	5.36927	5.36927	5.36927	5.36927	5.36927	5.36927	5.36927	5.36927	5.36927	5.36927	5.36927	5.36927	5.36927	5.36927	5.36927	5.36927	5.36927	5.36927	5.36927	5.36927	5.36927	5.36927	5.36927	5.36927	5.36927	5.36927	5.36927
4.9784	4.9784	4.9784	4.9784	4.9784	4.9784	4.9784	4.9784	4.9784	4.9784	4.9784	4.9784	4.9784	4.9784	4.9784	4.9784	4.9784	4.9784	4.9784	4.9784	4.9784	4.9784	4.9784	4.9784	4.9784	4.9784	4.9784	4.9784	4.9784	4.9784	4.9784	4.9784	4.9784	4.9784	4.9784	4.9784	4.9784	4.9784	4.9784	4.9784	4.9784	4.9784	4.9784	4.9784	4.9784	4.9784	4.9784	4.9784	4.9784	4.9784
4.61088	4.61088	4.61088	4.61088	4.61088	4.61088	4.61088	4.61088	4.61088	4.61088	4.61088	4.61088	4.61088	4.61088	4.61088	4.61088	4.61088	4.61088	4.61088	4.61088	4.61088	4.61088	4.61088	4.61088	4.61088	4.61088	4.61088	4.61088	4.61088	4.61088	4.61088	4.61088	4.61088	4.61088	4.61088	4.61088	4.61088	4.61088	4.61088	4.61088	4.61088	4.61088	4.61088	4.61088	4.61088	4.61088	4.61088	4.61088	4.61088	4.61088
4.27974	4.27974	4.27974	4.27974	4.27974	4.27974	4.27974	4.27974	4.27974	4.27974	4.27974	4.27974	4.27974	4.27974	4.27974	4.27974	4.27974	4.27974	4.27974	4.27974	4.27974	4.27974	4.27974	4.27974	4.27974	4.27974	4.27974	4.27974	4.27974	4.27974	4.27974	4.27974	4.27974	4.27974	4.27974	4.27974	4.27974	4.27974	4.27974	4.27974	4.27974	4.27974	4.27974	4.27974	4.27974	4.27974	4.27974	4.27974	4.27974	4.27974
3.99461	3.99461	3.99461	3.99461	3.99461	3.99461	3.99461	3.99461	3.99461	3.99461	3.99461	3.99461	3.99461	3.99461	3.99461	3.99461	3.99461	3.99461	3.99461	3.99461	3.99461	3.99461	3.99461	3.99461	3.99461	3.99461	3.99461	3.99461	3.99461	3.99461	3.99461	3.99461	3.99461	3.99461	3.99461	3.99461	3.99461	3.99461	3.99461	3.99461	3.99461	3.99461	3.99461	3.99461	3.99461	3.99461	3.99461	3.99461	3.99461	3.99461
3.75975	3.75975	3.75975	3.75975	3.75975	3.75975	3.75975	3.75975	3.75975	3.75975	3.75975	3.75975	3.75975	3.75975	3.75975	3.75975	3.75975	3.75975	3.75975	3.75975	3.75975	3.75975	3.75975	3.75975	3.75975	3.75975	3.75975	3.75975	3.75975	3.75975	3.75975	3.75975	3.75975	3.75975	3.75975	3.75975	3.75975	3.75975	3.75975	3.75975	3.75975	3.75975	3.75975	3.75975	3.75975	3.75975	3.75975	3.75975	3.75975	3.75975
3.57265	3.57265	3.57265	3.57265	3.57265	3.57265	3.57265	3.57265	3.57265	3.57265	3.57265	3.57265	3.57265	3.57265	3.57265	3.57265	3.57265	3.57265	3.57265	3.57265	3.57265	3.57265	3.57265	3.57265	3.57265	3.57265	3.57265	3.57265	3.57265	3.57265	3.57265	3.57265	3.57265	3.57265	3.57265	3.57265	3.57265	3.57265	3.57265	3.57265	3.57265	3.57265	3.57265	3.57265	3.57265	3.57265	3.57265	3.57265	3.57265	3.57265
3.42367	3.42367	3.42367	3.42367	3.42367	3.42367	3.42367	3.42367	3.42367	3.42367	3.42367	3.42367	3.42367	3.42367	3.42367	3.42367	3.42367	3.42367	3.42367	3.42367	3.42367	3.42367	3.42367	3.42367	3.42367	3.42367	3.42367	3.42367	3.42367	3.42367	3.42367	3.42367	3.42367	3.42367	3.42367	3.42367	3.42367	3.42367	3.42367	3.42367	3.42367	3.42367	3.42367	3.42367	3.42367	3.42367	3.42367	3.42367	3.42367	3.42367
3.29684	3.29684	3.29684	3.29684	3.29684	3.29684	3.29684	3.29684	3.29684	3.29684	3.29684	3.29684	3.29684	3.29684	3.29684	3.29684	3.29684	3.29684	3.29684	3.29684	3.29684	3.29684	3.29684	3.29684	3.29684	3.29684	3.29684	3.29684	3.29684	3.29684	3.29684	3.29684	3.29684	3.29684	3.29684	3.29684	3.29684	3.29684	3.29684	3.29684	3.29684	3.29684	3.29684	3.29684	3.29684	3.29684	3.29684	3.29684	3.29684	3.29684
3.1716	3.1716	3.1716	3.1716	3.1716	3.1716	3.1716	3.1716	3.1716	3.1716	3.1716	3.1716	3.1716	3.1716	3.1716	3.1716	3.1716	3.1716	3.1716	3.1716	3.1716	3.1716	3.1716	3.1716	3.1716	3.1716	3.1716	3.1716	3.1716	3.1716	3.1716	3.1716	3.1716	3.1716	3.1716	3.1716	3.1716	3.1716	3.1716	3.1716	3.1716	3.1716	3.1716	3.1716	3.1716	3.1716	3.1716	3.1716	3.1716	3.1716
3.02556	3.02556	3.02556	3.02556	3.02556	3.02556	3.02556	3.02556	3.02556	3.02556	3.02556	3.02556	3.02556	3.02556	3.02556	3.02556	3.02556	3.02556	3.02556	3.02556	3.02556	3.02556	3.02556	3.02556	3.02556	3.02556	3.02556	3.02556	3.02556	3.02556	3.02556	3.02556	3.02556	3.02556	3.02556	3.02556	3.02556	3.02556	3.02556	3.02556	3.02556	3.02556	3.02556	3.02556	3.02556	3.02556	3.02556	3.02556	3.02556	3.02556
2.83787	2.83787	2.83787	2.83787	2.83787	2.83787	2.83787	2.83787	2.83787	2.83787	2.83787	2.83787	2.83787	2.83787	2.83787	2.83787	2.83787	2.83787	2.83787	2.83787	2.83787	2.83787	2.83787	2.83787	2.83787	2.83787	2.83787	2.83787	2.83787	2.83787	2.83787	2.83787	2.83787	2.83787	2.83787	2.83787	2.83787	2.83787	2.83787	2.83787	2.83787	2.83787	2.83787	2.83787	2.83787	2.83787	2.83787	2.83787	2.83787	2.83787
2.59205	2.59205	2.59205	2.59205	2.59205	2.59205	2.59205	2.59205	2.59205	2.59205	2.59205	2.59205	2.59205	2.59205	2.59205	2.59205	2.59205	2.59205	2.59205	2.59205	2.59205	2.59205	2.59205	2.59205	2.59205	2.59205	2.59205	2.59205	2.59205	2.59205	2.59205	2.59205	2.59205	2.59205	2.59205	2.59205	2.59205	2.59205	2.59205	2.59205	2.59205	2.59205	2.59205	2.59205	2.59205	2.59205	2.59205	2.59205	2.59205	2.59205
2.27978	2.27978	2.27978	2.27978	2.27978	2.27978	2.27978	2.27978	2.27978	2.27978	2.27978	2.27978	2.27978	2.27978	2.27978	2.27978	2.27978	2.27978	2.27978	2.27978	2.27978	2.27978	2.27978	2.27978	2.27978	2.27978	2.27978	2.27978	2.27978	2.27978	2.27978	2.27978	2.27978	2.27978	2.27978	2.27978	2.27978	2.27978	2.27978	2.27978	2.27978	2.27978	2.27978	2.27978	2.27978	2.27978	2.27978	2.27978	2.27978	2.27978
1.9019	1.9019	1.9019	1.9019	1.9019	1.9019	1.9019	1.9019	1.9019	1.9019	1.9019	1.9019	1.9019	1.9019	1.9019	1.9019	1.9019	1.9019	1.9019	1.9019	1.9019	1.9019	1.9019	1.9019	1.9019	1.9019	1.9019	1.9019	1.9019	1.9019	1.9019	1.9019	1.9019	1.9019	1.9019	1.9019	1.9019	1.9019	1.9019	1.9019	1.9019	1.9019	1.9019	1.9019	1.9019	1.9019	1.9019	1.9019	1.9019	1.9019
1.46988	1.46988	1.46988	1.46988	1.46988	1.46988	1.46988	1.46988	1.46988	1.46988	1.46988	1.46988	1.46988	1.46988	1.46988	1.46988	1.46988	1.46988	1.46988	1.46988	1.46988	1.46988	1.46988	1.46988	1.46988	1.46988	1.46988	1.46988	1.46988	1.46988	1.46988	1.46988	1.46988	1.46988	1.46988	1.46988	1.46988	1.46988	1.46988	1.46988	1.46988	1.46988	1.46988	1.46988	1.46988	1.46988	1.46988	1.46988	1.46988	1.46988
1.00423	1.00423	1.00423	1.00423	1.00423	1.00423	1.00423	1.00423	1.00423	1.00423	1.00423	1.00423	1.00423	1.00423	1.00423	1.00423	1.00423	1.00423	1.00423	1.00423	1.00423	1.00423	1.00423	1.00423	1.00423	1.00423	1.00423	1.00423	1.00423	1.00423	1.00423	1.00423	1.00423	1.00423	1.00423	1.00423	1.00423	1.00423	1.00423	1.00423	1.00423	1.00423	1.00423	1.00423	1.00423	1.00423	1.00423	1.00423	1.00423	1.00423
0.53272	0.53272	0.53272	0.53272	0.53272	0.53272	0.53272	0.53272	0.53272	0.53272	0.53272	0.53272	0.53272	0.53272	0.53272	0.53272	0.53272	0.53272	0.53272	0.53272	0.53272	0.53272	0.53272	0.53272	0.53272	0.53272	0.53272	0.53272	0.53272	0.53272	0.53272	0.53272	0.53272	0.53272	0.53272	0.53272	0.53272	0.53272	0.53272	0.53272	0.53272	0.53272	0.53272	0.53272	0.53272	0.53272	0.53272	0.53272	0.53272	0.53272
0.0859034	0.0859034	0.0859034	0.0859034	0.0859034	0.0859034	0.0859034	0.0859034	0.0859034	0.0859034	0.0859034	0.0859034	0.0859034	0.0859034	0.0859034	0.0859034	0.0859034	0.0859034	0.0859034	0.0859034	0.0859034	0.0859034	0.0859034	0.0859034	0.0859034	0.0859034	0.0859034	0.0859034	0.0859034	0.0859034	0.0859034	0.0859034	0.0859034	0.0859034	0.0859034	0.0859034	0.0859034	0.0859034	0.0859034	0.0859034	0.0859034	0.0859034	0.0859034	0.0859034	0.0859034	0.0859034	0.0859034	0.0859034	0.0859034	0.0859034
-0.307164	-0.307164	-0.307164	-0.307164	-0.307164	-0.307164	-0.307164	-0.307164	-0.307164	-0.307164	-0.307164	-0.307164	-0.307164	-0.307164	-0.307164	-0.307164	-0.307164	-0.307164	-0.307164	-0.307164	-0.307164	-0.307164	-0.307164	-0.307164	-0.307164	-0.307164	-0.307164	-0.307164	-0.307164	-0.307164	-0.307164	-0.307164	-0.307164	-0.307164	-0.307164	-0.307164	-0.307164	-0.307164	-0.307164	-0.307164	-0.307164	-0.307164	-0.307164	-0.307164	-0.307164	-0.307164	-0.307164	-0.307164	-0.307164	-0.307164
-0.623986	-0.623986	-0.623986	-0.623986	-0.623986	-0.623986	-0.623986	-0.623986	-0.623986	-0.623986	-0.623986	-0.623986	-0.623986	-0.623986	-0.623986	-0.623986	-0.623986	-0.623986	-0.623986	-0.623986	-0.623986	-0.623986	-0.623986	-0.623986	-0.623986	-0.623986	-0.623986	-0.623986	-0.623986	-0.623986	-0.623986	-0.623986	-0.623986	-0.623986	-0.623986	-0.623986	-0.623986	-0.623986	-0.623986	-0.623986	-0.623986	-0.623986	-0.623986	-0.623986	-0.623986	-0.623986	-0.623986	-0.623986	-0.623986	-0.623986
-0.8527	-0.8527	-0.8527	-0.8527	-0.8527	-0.8527	-0.8527	-0.8527	-0.8527	-0.8527	-0.8527	-0.8527	-0.8527	-0.8527	-0.8527	-0.8527	-0.8527	-0.8527	-0.8527	-0.8527	-0.8527	-0.8527	-0.8527	-0.8527	-0.8527	-0.8527	-0.8527	-0.8527	-0.8527	-0.8527	-0.8527	-0.8527	-0.8527	-0.8527	-0.8527	-0.8527	-0.8527	-0.8527	-0.8527	-0.8527	-0.8527	-0.8527	-0.8527	-0.8527	-0.8527	-0.8527	-0.8527	-0.8527	-0.8527	-0.8527
-0.994692	-0.994692	-0.994692	-0.994692	-0.994692	-0.994692	-0.994692	-0.994692	-0.994692	-0.994692	-0.994692	-0.994692	-0.994692	-0.994692	-0.994692	-0.994692	-0.994692	-0.994692	-0.994692	-0.994692	-0.994692	-0.994692	-0.994692	-0.994692	-0.994692	-0.994692	-0.994692	-0.994692	-0.994692	-0.994692	-0.994692	-0.994692	-0.994692	-0.994692	-0.994692	-0.994692	-0.994692	-0.994692	-0.994692	-0.994692	-0.994692	-0.994692	-0.994692	-0.994692	-0.994692	-0.994692	-0.994692	-0.994692	-0.994692	-0.994692
-1.0657	-1.0657	-1.0657	-1.0657	-1.0657	-1.0657	-1.0657	-1.0657	-1.0657	-1.0657	-1.0657	-1.0657	-1.0657	-1.0657	-1.0657	-1.0657	-1.0657	-1.0657	-1.0657	-1.0657	-1.0657	-1.0657	-1.0657	-1.0657	-1.0657	-1.0657	-1.0657	-1.0657	-1.0657	-1.0657	-1.0657	-1.0657	-1.0657	-1.0657	-1.0657	-1.0657	-1.0657	-1.0657	-1.0657	-1.0657	-1.0657	-1.0657	-1.0657	-1.0657	-1.0657	-1.0657	-1.0657	-1.0657	-1.0657	-1.0657
-1.09181	-1.09181	-1.09181	-1.09181	-1.09181	-1.09181	-1.09181	-1.09181	-1.09181	-1.09181	-1.09181	-1.09181	-1.09181	-1.09181	-1.09181	-1.09181	-1.09181	-1.09181	-1.09181	-1.09181	-1.09181	-1.09181	-1.09181	-1.09181	-1.09181	-1.09181	-1.09181	-1.09181	-1.09181	-1.09181	-1.09181	-1.09181	-1.09181	-1.09181	-1.09181	-1.09181	-1.09181	-1.09181	-1.09181	-1.09181	-1.09181	-1.09181	-1.09181	-1.09181	-1.09181	-1.09181	-1.09181	-1.09181	-1.09181	-1.09181
-1.10887	-1.10887	-1.10887	-1.10887	-1.10887	-1.10887	-1.10887	-1.10887	-1.10887	-1.10887	-1.10887	-1.10887	-1.10887	-1.10887	-1.10887	-1.10887	-1.10887	-1.10887	-1.10887	-1.10887	-1.10887	-1.10887	-1.10887	-1.10887	-1.10887	-1.10887	-1.10887	-1.10887	-1.10887	-1.10887	-1.10887	-1.10887	-1.10887	-1.10887	-1.10887	-1.10887	-1.10887	-1.10887	-1.10887	-1.10887	-1.10887	-1.10887	-1.10887	-1.10887	-1.10887	-1.10887	-1.10887	-1.10887	-1.10887	-1.10887
-1.15244	-1.15244	-1.15244	-1.15244	-1.15244	-1.15244	-1.15244	-1.15244	-1.15244	-1.15244	-1.15244	-1.15244	-1.15244	-1.15244	-1.15244	-1.15244	-1.15244	-1.15244	-1.15244	-1.15244	-1.15244	-1.15244	-1.15244	-1.15244	-1.15244	-1.15244	-1.15244	-1.15244	-1.15244	-1.15244	-1.15244	-1.15244	-1.15244	-1.15244	-1.15244	-1.15244	-1.15244	-1.15244	-1.15244	-1.15244	-1.15244	-1.15244	-1.15244	-1.15244	-1.15244	-1.15244	-1.15244	-1.15244	-1.15244	-1.15244
-1.24939	-1.24939	-1.24939	-1.24939	-1.24939	-1.24939	-1.24939	-1.24939	-1.24939	-1.24939	-1.24939	-1.24939	-1.24939	-1.24939	-1.24939	-1.24939	-1.24939	-1.24939	-1.24939	-1.24939	-1.24939	-1.24939	-1.24939	-1.24939	-1.24939	-1.24939	-1.24939	-1.24939	-1.24939	-1.24939	-1.24939	-1.24939	-1.24939	-1.24939	-1.24939	-1.24939	-1.24939	-1.24939	-1.24939	-1.24939	-1.24939	-1.24939	-1.24939	-1.24939	-1.24939	-1.24939	-1.24939	-1.24939	-1.24939	-1.24939
-1.41948	-1.41948	-1.41948	-1.41948	-1.41948	-1.41948	-1.41948	-1.41948	-1.41948	-1.41948	-1.41948	-1.41948	-1.41948	-1.41948	-1.41948	-1.41948	-1.41948	-1.41948	-1.41948	-1.41948	-1.41948	-1.41948	-1.41948	-1.41948	-1.41948	-1.41948	-1.41948	-1.41948	-1.41948	-1.41948	-1.41948	-1.41948	-1.41948	-1.41948	-1.41948	-1.41948	-1.41948	-1.41948	-1.41948	-1.41948	-1.41948	-1.41948	-1.41948	-1.41948	-1.41948	-1.41948	-1.41948	-1.41948	-1.41948	-1.41948
-1.6536	-1.6536	-1.6536	-1.6536	-1.6536	-1.6536	-1.6536	-1.6536	-1.6536	-1.6536	-1.6536	-1.6536	-1.6536	-1.6536	-1.6536	-1.6536	-1.6536	-1.6536	-1.6536	-1.6536	-1.6536	-1.6536	-1.6536	-1.6536	-1.6536	-1.6536	-1.6536	-1.6536	-1.6536	-1.6536	-1.6536	-1.6536	-1.6536	-1.6536	-1.6536	-1.6536	-1.6536	-1.6536	-1.6536	-1.6536	-1.6536	-1.6536	-1.6536	-1.6536	-1.6536	-1.6536	-1.6536	-1.6536	-1.6536	-1.6536
-1.93513	-1.93513	-1.93513	-1.93513	-1.93513	-1.93513	-1.93513	-1.93513	-1.93513	-1.93513	-1.93513	-1.93513	-1.93513	-1.93513	-1.93513	-1.93513	-1.93513	-1.93513	-1.93513	-1.93513	-1.93513	-1.93513	-1.93513	-1.93513	-1.93513	-1.93513	-1.93513	-1.93513	-1.93513	-1.93513	-1.93513	-1.93513	-1.93513	-1.93513	-1.93513	-1.93513	-1.93513	-1.93513	-1.93513	-1.93513	-1.93513	-1.93513	-1.93513	-1.93513	-1.93513	-1.93513	-1.93513	-1.93513	-1.93513	-1.93513
-2.22353	-2.22353	-2.22353	-2.22353	-2.22353	-2.22353	-2.22353	-2.22353	-2.22353	-2.22353	-2.22353	-2.22353	-2.22353	-2.22353	-2.22353	-2.22353	-2.22353	-2.22353	-2.22353	-2.22353	-2.22353	-2.22353	-2.22353	-2.22353	-2.22353	-2.22353	-2.22353	-2.22353	-2.22353	-2.22353	-2.22353	-2.22353	-2.22353	-2.22353	-2.22353	-2.22353	-2.22353	-2.22353	-2.22353	-2.22353	-2.22353	-2.22353	-2.22353	-2.22353	-2.22353	-2.22353	-2.22353	-2.22353	-2.22353	-2.22353
-2.47534	-2.47534	-2.47534	-2.47534	-2.47534	-2.47534	-2.47534	-2.47534	-2.47534	-2.47534	-2.47534	-2.47534	-2.47534	-2.47534	-2.47534	-2.47534	-2.47534	-2.47534	-2.47534	-2.47534	-2.47534	-2.47534	-2.47534	-2.47534	-2.47534	-2.47534	-2.47534	-2.47534	-2.47534	-2.47534	-2.47534	-2.47534	-2.47534	-2.47534	-2.47534	-2.47534	-2.47534	-2.47534	-2.47534	-2.47534	-2.47534	-2.47534	-2.47534	-2.47534	-2.47534	-2.47534	-2.47534	-2.47534	-2.47534	-2.47534
-2.65043	-2.65043	-2.65043	-2.65043	-2.65043	-2.65043	-2.65043	-2.65043	-2.65043	-2.65043	-2.65043	-2.65043	-2.65043	-2.65043	-2.65043	-2.65043	-2.65043	-2.65043	-2.65043	-2.65043	-2.65043	-2.65043	-2.65043	-2.65043	-2.65043	-2.65043	-2.65043	-2.65043	-2.65043	-2.65043	-2.65043	-2.65043	-2.65043	-2.65043	-2.65043	-2.65043	-2.65043	-2.65043	-2.65043	-2.65043	-2.65043	-2.65043	-2.65043	-2.65043	-2.65043	-2.65043	-2.65043	-2.65043	-2.65043	-2.65043
-2.71726	-2.71726	-2.71726	-2.71726	-2.71726	-2.71726	-2.71726	-2.71726	-2.71726	-2.71726	-2.71726	-2.71726	-2.71726	-2.71726	-2.71726	-2.71726	-2.71726	-2.71726	-2.71726	-2.71726	-2.71726	-2.71726	-2.71726	-2.71726	-2.71726	-2.71726	-2.71726	-2.71726	-2.71726	-2.71726	-2.71726	-2.71726	-2.71726	-2.71726	-2.71726	-2.71726	-2.71726	-2.71726	-2.71726	-2.71726	-2.71726	-2.71726	-2.71726	-2.71726	-2.71726	-2.71726	-2.71726	-2.71726	-2.71726	-2.71726
-2.68553	-2.68553	-2.68553	-2.68553	-2.68553	-2.68553	-2.68553	-2.68553	-2.68553	-2.68553	-2.68553	-2.68553	-2.68553	-2.68553	-2.68553	-2.68553	-2.68553	-2.68553	-2.68553	-2.68553	-2.68553	-2.68553	-2.68553	-2.68553	-2.68553	-2.68553	-2.68553	-2.68553	-2.68553	-2.68553	-2.68553	-2.68553	-2.68553	-2.68553	-2.68553	-2.68553	-2.68553	-2.68553	-2.68553	-2.68553	-2.68553	-2.68553	-2.68553	-2.68553	-2.68553	-2.68553	-2.68553	-2.68553	-2.68553	-2.68553
-2.56564	-2.56564	-2.56564	-2.56564	-2.56564	-2.56564	-2.56564	-2.56564	-2.56564	-2.56564	-2.56564	-2.56564	-2.56564	-2.56564	-2.56564	-2.56564	-2.56564	-2.56564	-2.56564	-2.56564	-2.56564	-2.56564	-2.56564	-2.56564	-2.56564	-2.56564	-2.56564	-2.56564	-2.56564	-2.56564	-2.56564	-2.56564	-2.56564	-2.56564	-2.56564	-2.56564	-2.56564	-2.56564	-2.56564	-2.56564	-2.56564	-2.56564	-2.56564	-2.56564	-2.56564	-2.56564	-2.56564	-2.56564	-2.56564	-2.56564
-2.3926	-2.3926	-2.3926	-2.3926	-2.3926	-2.3926	-2.3926	-2.3926	-2.3926	-2.3926	-2.3926	-2.3926	-2.3926	-2.3926	-2.3926	-2.3926	-2.3926	-2.3926	-2.3926	-2.3926	-2.3926	-2.3926	-2.3926	-2.3926	-2.3926	-2.3926	-2.3926	-2.3926	-2.3926	-2.3926	-2.3926	-2.3926	-2.3926	-2.3926	-2.3926	-2.3926	-2.3926	-2.3926	-2.3926	-2.3926	-2.3926	-2.3926	-2.3926	-2.3926	-2.3926	-2.3926	-2.3926	-2.3926	-2.3926	-2.3926
-2.16165	-2.16165	-2.16165	-2.16165	-2.16165	-2.16165	-2.16165	-2.16165	-2.16165	-2.16165	-2.16165	-2.16165	-2.16165	-2.16165	-2.16165	-2.16165	-2.16165	-2.16165	-2.16165	-2.16165	-2.16165	-2.16165	-2.16165	-2.16165	-2.16165	-2.16165	-2.16165	-2.16165	-2.16165	-2.16165	-2.16165	-2.16165	-2.16165	-2.16165	-2.16165	-2.16165	-2.16165	-2.16165	-2.16165	-2.16165	-2.16165	-2.16165	-2.16165	-2.16165	-2.16165	-2.16165	-2.16165	-2.16165	-2.16165	-2.16165
-1.84212	-1.84212	-1.84212	-1.84212	-1.84212	-1.84212	-1.84212	-1.84212	-1.84212	-1.84212	-1.84212	-1.84212	-1.84212	-1.84212	-1.84212	-1.84212	-1.84212	-1.84212	-1.84212	-1.84212	-1.84212	-1.84212	-1.84212	-1.84212	-1.84212	-1.84212	-1.84212	-1.84212	-1.84212	-1.84212	-1.84212	-1.84212	-1.84212	-1.84212	-1.84212	-1.84212	-1.84212	-1.84212	-1.84212	-1.84212	-1.84212	-1.84212	-1.84212	-1.84212	-1.84212	-1.84212	-1.84212	-1.84212	-1.84212	-1.84212
-1.3629	-1.3629	-1.3629	-1.3629	-1.3629	-1.3629	-1.3629	-1.3629	-1.3629	-1.3629	-1.3629	-1.3629	-1.3629	-1.3629	-1.3629	-1.3629	-1.3629	-1.3629	-1.3629	-1.3629	-1.3629	-1.3629	-1.3629	-1.3629	-1.3629	-1.3629	-1.3629	-1.3629	-1.3629	-1.3629	-1.3629	-1.3629	-1.3629	-1.3629	-1.3629	-1.3629	-1.3629	-1.3629	-1.3629	-1.3629	-1.3629	-1.3629	-1.3629	-1.3629	-1.3629	-1.3629	-1.3629	-1.3629	-1.3629	-1.3629
-0.750363	-0.750363	-0.750363	-0.750363	-0.750363	-0.750363	-0.750363	-0.750363	-0.750363	-0.750363	-0.750363	-0.750363	-0.750363	-0.750363	-0.750363	-0.750363	-0.750363	-0.750363	-0.750363	-0.750363	-0.750363	-0.750363	-0.750363	-0.750363	-0.750363	-0.750363	-0.750363	-0.750363	-0.750363	-0.750363	-0.750363	-0.750363	-0.750363	-0.750363	-0.750363	-0.750363	-0.750363	-0.750363	-0.750363	-0.750363	-0.750363	-0.750363	-0.750363	-0.750363	-0.750363	-0.750363	-0.750363	-0.750363	-0.750363	-0.750363
-0.373009	-0.373009	-0.373009	-0.373009	-0.373009	-0.373009	-0.373009	-0.373009	-0.373009	-0.373009	-0.373009	-0.373009	-0.373009	-0.373009	-0.373009	-0.373009	-0.373009	-0.373009	-0.373009	-0.373009	-0.373009	-0.373009	-0.373009	-0.373009	-0.373009	-0.373009	-0.373009	-0.373009	-0.373009	-0.373009	-0.373009	-0.373009	-0.373009	-0.373009	-0.373009	-0.373009	-0.373009	-0.373009	-0.373009	-0.373009	-0.373009	-0.373009	-0.373009	-0.373009	-0.373009	-0.373009	-0.373009	-0.373009	-0.373009	-0.373009
[truncated: 411 more columns]

## Sheet: S_Flat_OL-Sample6_DMI_F1
-14.4009	-14.4009	-14.4009	-14.4009	-14.4009	-14.4009	-14.4009	-14.4009	-14.4009	-14.4009	-14.4009	-14.4009	-14.4009	-14.4009	-14.4009	-14.4009	-14.4009	-14.4009	-14.4009	-14.4009	-14.4009	-14.4009	-14.4009	-14.4009	-14.4009	-14.4009	-14.4009	-14.4009	-14.4009	-14.4009	-14.4009	-14.4009	-14.4009	-14.4009	-14.4009	-14.4009	-14.4009	-14.4009	-14.4009	-14.4009	-14.4009	-14.4009	-14.4009	-14.4009	-14.4009	-14.4009	-14.4009	-14.4009	-14.4009	-14.4009
-14.6643	-14.6643	-14.6643	-14.6643	-14.6643	-14.6643	-14.6643	-14.6643	-14.6643	-14.6643	-14.6643	-14.6643	-14.6643	-14.6643	-14.6643	-14.6643	-14.6643	-14.6643	-14.6643	-14.6643	-14.6643	-14.6643	-14.6643	-14.6643	-14.6643	-14.6643	-14.6643	-14.6643	-14.6643	-14.6643	-14.6643	-14.6643	-14.6643	-14.6643	-14.6643	-14.6643	-14.6643	-14.6643	-14.6643	-14.6643	-14.6643	-14.6643	-14.6643	-14.6643	-14.6643	-14.6643	-14.6643	-14.6643	-14.6643	-14.6643
-14.4848	-14.4848	-14.4848	-14.4848	-14.4848	-14.4848	-14.4848	-14.4848	-14.4848	-14.4848	-14.4848	-14.4848	-14.4848	-14.4848	-14.4848	-14.4848	-14.4848	-14.4848	-14.4848	-14.4848	-14.4848	-14.4848	-14.4848	-14.4848	-14.4848	-14.4848	-14.4848	-14.4848	-14.4848	-14.4848	-14.4848	-14.4848	-14.4848	-14.4848	-14.4848	-14.4848	-14.4848	-14.4848	-14.4848	-14.4848	-14.4848	-14.4848	-14.4848	-14.4848	-14.4848	-14.4848	-14.4848	-14.4848	-14.4848	-14.4848
-13.9425	-13.9425	-13.9425	-13.9425	-13.9425	-13.9425	-13.9425	-13.9425	-13.9425	-13.9425	-13.9425	-13.9425	-13.9425	-13.9425	-13.9425	-13.9425	-13.9425	-13.9425	-13.9425	-13.9425	-13.9425	-13.9425	-13.9425	-13.9425	-13.9425	-13.9425	-13.9425	-13.9425	-13.9425	-13.9425	-13.9425	-13.9425	-13.9425	-13.9425	-13.9425	-13.9425	-13.9425	-13.9425	-13.9425	-13.9425	-13.9425	-13.9425	-13.9425	-13.9425	-13.9425	-13.9425	-13.9425	-13.9425	-13.9425	-13.9425
-13.6452	-13.6452	-13.6452	-13.6452	-13.6452	-13.6452	-13.6452	-13.6452	-13.6452	-13.6452	-13.6452	-13.6452	-13.6452	-13.6452	-13.6452	-13.6452	-13.6452	-13.6452	-13.6452	-13.6452	-13.6452	-13.6452	-13.6452	-13.6452	-13.6452	-13.6452	-13.6452	-13.6452	-13.6452	-13.6452	-13.6452	-13.6452	-13.6452	-13.6452	-13.6452	-13.6452	-13.6452	-13.6452	-13.6452	-13.6452	-13.6452	-13.6452	-13.6452	-13.6452	-13.6452	-13.6452	-13.6452	-13.6452	-13.6452	-13.6452
-13.7607	-13.7607	-13.7607	-13.7607	-13.7607	-13.7607	-13.7607	-13.7607	-13.7607	-13.7607	-13.7607	-13.7607	-13.7607	-13.7607	-13.7607	-13.7607	-13.7607	-13.7607	-13.7607	-13.7607	-13.7607	-13.7607	-13.7607	-13.7607	-13.7607	-13.7607	-13.7607	-13.7607	-13.7607	-13.7607	-13.7607	-13.7607	-13.7607	-13.7607	-13.7607	-13.7607	-13.7607	-13.7607	-13.7607	-13.7607	-13.7607	-13.7607	-13.7607	-13.7607	-13.7607	-13.7607	-13.7607	-13.7607	-13.7607	-13.7607
-12.9839	-12.9839	-12.9839	-12.9839	-12.9839	-12.9839	-12.9839	-12.9839	-12.9839	-12.9839	-12.9839	-12.9839	-12.9839	-12.9839	-12.9839	-12.9839	-12.9839	-12.9839	-12.9839	-12.9839	-12.9839	-12.9839	-12.9839	-12.9839	-12.9839	-12.9839	-12.9839	-12.9839	-12.9839	-12.9839	-12.9839	-12.9839	-12.9839	-12.9839	-12.9839	-12.9839	-12.9839	-12.9839	-12.9839	-12.9839	-12.9839	-12.9839	-12.9839	-12.9839	-12.9839	-12.9839	-12.9839	-12.9839	-12.9839	-12.9839
-10.635	-10.635	-10.635	-10.635	-10.635	-10.635	-10.635	-10.635	-10.635	-10.635	-10.635	-10.635	-10.635	-10.635	-10.635	-10.635	-10.635	-10.635	-10.635	-10.635	-10.635	-10.635	-10.635	-10.635	-10.635	-10.635	-10.635	-10.635	-10.635	-10.635	-10.635	-10.635	-10.635	-10.635	-10.635	-10.635	-10.635	-10.635	-10.635	-10.635	-10.635	-10.635	-10.635	-10.635	-10.635	-10.635	-10.635	-10.635	-10.635	-10.635
-7.30011	-7.30011	-7.30011	-7.30011	-7.30011	-7.30011	-7.30011	-7.30011	-7.30011	-7.30011	-7.30011	-7.30011	-7.30011	-7.30011	-7.30011	-7.30011	-7.30011	-7.30011	-7.30011	-7.30011	-7.30011	-7.30011	-7.30011	-7.30011	-7.30011	-7.30011	-7.30011	-7.30011	-7.30011	-7.30011	-7.30011	-7.30011	-7.30011	-7.30011	-7.30011	-7.30011	-7.30011	-7.30011	-7.30011	-7.30011	-7.30011	-7.30011	-7.30011	-7.30011	-7.30011	-7.30011	-7.30011	-7.30011	-7.30011	-7.30011
-3.41879	-3.41879	-3.41879	-3.41879	-3.41879	-3.41879	-3.41879	-3.41879	-3.41879	-3.41879	-3.41879	-3.41879	-3.41879	-3.41879	-3.41879	-3.41879	-3.41879	-3.41879	-3.41879	-3.41879	-3.41879	-3.41879	-3.41879	-3.41879	-3.41879	-3.41879	-3.41879	-3.41879	-3.41879	-3.41879	-3.41879	-3.41879	-3.41879	-3.41879	-3.41879	-3.41879	-3.41879	-3.41879	-3.41879	-3.41879	-3.41879	-3.41879	-3.41879	-3.41879	-3.41879	-3.41879	-3.41879	-3.41879	-3.41879	-3.41879
0.0917737	0.0917737	0.0917737	0.0917737	0.0917737	0.0917737	0.0917737	0.0917737	0.0917737	0.0917737	0.0917737	0.0917737	0.0917737	0.0917737	0.0917737	0.0917737	0.0917737	0.0917737	0.0917737	0.0917737	0.0917737	0.0917737	0.0917737	0.0917737	0.0917737	0.0917737	0.0917737	0.0917737	0.0917737	0.0917737	0.0917737	0.0917737	0.0917737	0.0917737	0.0917737	0.0917737	0.0917737	0.0917737	0.0917737	0.0917737	0.0917737	0.0917737	0.0917737	0.0917737	0.0917737	0.0917737	0.0917737	0.0917737	0.0917737	0.0917737
14.0211	14.0211	14.0211	14.0211	14.0211	14.0211	14.0211	14.0211	14.0211	14.0211	14.0211	14.0211	14.0211	14.0211	14.0211	14.0211	14.0211	14.0211	14.0211	14.0211	14.0211	14.0211	14.0211	14.0211	14.0211	14.0211	14.0211	14.0211	14.0211	14.0211	14.0211	14.0211	14.0211	14.0211	14.0211	14.0211	14.0211	14.0211	14.0211	14.0211	14.0211	14.0211	14.0211	14.0211	14.0211	14.0211	14.0211	14.0211	14.0211	14.0211
14.0211	14.0211	14.0211	14.0211	14.0211	14.0211	14.0211	14.0211	14.0211	14.0211	14.0211	14.0211	14.0211	14.0211	14.0211	14.0211	14.0211	14.0211	14.0211	14.0211	14.0211	14.0211	14.0211	14.0211	14.0211	14.0211	14.0211	14.0211	14.0211	14.0211	14.0211	14.0211	14.0211	14.0211	14.0211	14.0211	14.0211	14.0211	14.0211	14.0211	14.0211	14.0211	14.0211	14.0211	14.0211	14.0211	14.0211	14.0211	14.0211	14.0211
20.514	20.514	20.514	20.514	20.514	20.514	20.514	20.514	20.514	20.514	20.514	20.514	20.514	20.514	20.514	20.514	20.514	20.514	20.514	20.514	20.514	20.514	20.514	20.514	20.514	20.514	20.514	20.514	20.514	20.514	20.514	20.514	20.514	20.514	20.514	20.514	20.514	20.514	20.514	20.514	20.514	20.514	20.514	20.514	20.514	20.514	20.514	20.514	20.514	20.514
22.9903	22.9903	22.9903	22.9903	22.9903	22.9903	22.9903	22.9903	22.9903	22.9903	22.9903	22.9903	22.9903	22.9903	22.9903	22.9903	22.9903	22.9903	22.9903	22.9903	22.9903	22.9903	22.9903	22.9903	22.9903	22.9903	22.9903	22.9903	22.9903	22.9903	22.9903	22.9903	22.9903	22.9903	22.9903	22.9903	22.9903	22.9903	22.9903	22.9903	22.9903	22.9903	22.9903	22.9903	22.9903	22.9903	22.9903	22.9903	22.9903	22.9903
23.5756	23.5756	23.5756	23.5756	23.5756	23.5756	23.5756	23.5756	23.5756	23.5756	23.5756	23.5756	23.5756	23.5756	23.5756	23.5756	23.5756	23.5756	23.5756	23.5756	23.5756	23.5756	23.5756	23.5756	23.5756	23.5756	23.5756	23.5756	23.5756	23.5756	23.5756	23.5756	23.5756	23.5756	23.5756	23.5756	23.5756	23.5756	23.5756	23.5756	23.5756	23.5756	23.5756	23.5756	23.5756	23.5756	23.5756	23.5756	23.5756	23.5756
23.644	23.644	23.644	23.644	23.644	23.644	23.644	23.644	23.644	23.644	23.644	23.644	23.644	23.644	23.644	23.644	23.644	23.644	23.644	23.644	23.644	23.644	23.644	23.644	23.644	23.644	23.644	23.644	23.644	23.644	23.644	23.644	23.644	23.644	23.644	23.644	23.644	23.644	23.644	23.644	23.644	23.644	23.644	23.644	23.644	23.644	23.644	23.644	23.644	23.644
24.467	24.467	24.467	24.467	24.467	24.467	24.467	24.467	24.467	24.467	24.467	24.467	24.467	24.467	24.467	24.467	24.467	24.467	24.467	24.467	24.467	24.467	24.467	24.467	24.467	24.467	24.467	24.467	24.467	24.467	24.467	24.467	24.467	24.467	24.467	24.467	24.467	24.467	24.467	24.467	24.467	24.467	24.467	24.467	24.467	24.467	24.467	24.467	24.467	24.467
25.1057	25.1057	25.1057	25.1057	25.1057	25.1057	25.1057	25.1057	25.1057	25.1057	25.1057	25.1057	25.1057	25.1057	25.1057	25.1057	25.1057	25.1057	25.1057	25.1057	25.1057	25.1057	25.1057	25.1057	25.1057	25.1057	25.1057	25.1057	25.1057	25.1057	25.1057	25.1057	25.1057	25.1057	25.1057	25.1057	25.1057	25.1057	25.1057	25.1057	25.1057	25.1057	25.1057	25.1057	25.1057	25.1057	25.1057	25.1057	25.1057	25.1057
24.281	24.281	24.281	24.281	24.281	24.281	24.281	24.281	24.281	24.281	24.281	24.281	24.281	24.281	24.281	24.281	24.281	24.281	24.281	24.281	24.281	24.281	24.281	24.281	24.281	24.281	24.281	24.281	24.281	24.281	24.281	24.281	24.281	24.281	24.281	24.281	24.281	24.281	24.281	24.281	24.281	24.281	24.281	24.281	24.281	24.281	24.281	24.281	24.281	24.281
24.3366	24.3366	24.3366	24.3366	24.3366	24.3366	24.3366	24.3366	24.3366	24.3366	24.3366	24.3366	24.3366	24.3366	24.3366	24.3366	24.3366	24.3366	24.3366	24.3366	24.3366	24.3366	24.3366	24.3366	24.3366	24.3366	24.3366	24.3366	24.3366	24.3366	24.3366	24.3366	24.3366	24.3366	24.3366	24.3366	24.3366	24.3366	24.3366	24.3366	24.3366	24.3366	24.3366	24.3366	24.3366	24.3366	24.3366	24.3366	24.3366	24.3366
24.7585	24.7585	24.7585	24.7585	24.7585	24.7585	24.7585	24.7585	24.7585	24.7585	24.7585	24.7585	24.7585	24.7585	24.7585	24.7585	24.7585	24.7585	24.7585	24.7585	24.7585	24.7585	24.7585	24.7585	24.7585	24.7585	24.7585	24.7585	24.7585	24.7585	24.7585	24.7585	24.7585	24.7585	24.7585	24.7585	24.7585	24.7585	24.7585	24.7585	24.7585	24.7585	24.7585	24.7585	24.7585	24.7585	24.7585	24.7585	24.7585	24.7585
23.9109	23.9109	23.9109	23.9109	23.9109	23.9109	23.9109	23.9109	23.9109	23.9109	23.9109	23.9109	23.9109	23.9109	23.9109	23.9109	23.9109	23.9109	23.9109	23.9109	23.9109	23.9109	23.9109	23.9109	23.9109	23.9109	23.9109	23.9109	23.9109	23.9109	23.9109	23.9109	23.9109	23.9109	23.9109	23.9109	23.9109	23.9109	23.9109	23.9109	23.9109	23.9109	23.9109	23.9109	23.9109	23.9109	23.9109	23.9109	23.9109	23.9109
23.3141	23.3141	23.3141	23.3141	23.3141	23.3141	23.3141	23.3141	23.3141	23.3141	23.3141	23.3141	23.3141	23.3141	23.3141	23.3141	23.3141	23.3141	23.3141	23.3141	23.3141	23.3141	23.3141	23.3141	23.3141	23.3141	23.3141	23.3141	23.3141	23.3141	23.3141	23.3141	23.3141	23.3141	23.3141	23.3141	23.3141	23.3141	23.3141	23.3141	23.3141	23.3141	23.3141	23.3141	23.3141	23.3141	23.3141	23.3141	23.3141	23.3141
22.7675	22.7675	22.7675	22.7675	22.7675	22.7675	22.7675	22.7675	22.7675	22.7675	22.7675	22.7675	22.7675	22.7675	22.7675	22.7675	22.7675	22.7675	22.7675	22.7675	22.7675	22.7675	22.7675	22.7675	22.7675	22.7675	22.7675	22.7675	22.7675	22.7675	22.7675	22.7675	22.7675	22.7675	22.7675	22.7675	22.7675	22.7675	22.7675	22.7675	22.7675	22.7675	22.7675	22.7675	22.7675	22.7675	22.7675	22.7675	22.7675	22.7675
22.1936	22.1936	22.1936	22.1936	22.1936	22.1936	22.1936	22.1936	22.1936	22.1936	22.1936	22.1936	22.1936	22.1936	22.1936	22.1936	22.1936	22.1936	22.1936	22.1936	22.1936	22.1936	22.1936	22.1936	22.1936	22.1936	22.1936	22.1936	22.1936	22.1936	22.1936	22.1936	22.1936	22.1936	22.1936	22.1936	22.1936	22.1936	22.1936	22.1936	22.1936	22.1936	22.1936	22.1936	22.1936	22.1936	22.1936	22.1936	22.1936	22.1936
21.8798	21.8798	21.8798	21.8798	21.8798	21.8798	21.8798	21.8798	21.8798	21.8798	21.8798	21.8798	21.8798	21.8798	21.8798	21.8798	21.8798	21.8798	21.8798	21.8798	21.8798	21.8798	21.8798	21.8798	21.8798	21.8798	21.8798	21.8798	21.8798	21.8798	21.8798	21.8798	21.8798	21.8798	21.8798	21.8798	21.8798	21.8798	21.8798	21.8798	21.8798	21.8798	21.8798	21.8798	21.8798	21.8798	21.8798	21.8798	21.8798	21.8798
20.5693	20.5693	20.5693	20.5693	20.5693	20.5693	20.5693	20.5693	20.5693	20.5693	20.5693	20.5693	20.5693	20.5693	20.5693	20.5693	20.5693	20.5693	20.5693	20.5693	20.5693	20.5693	20.5693	20.5693	20.5693	20.5693	20.5693	20.5693	20.5693	20.5693	20.5693	20.5693	20.5693	20.5693	20.5693	20.5693	20.5693	20.5693	20.5693	20.5693	20.5693	20.5693	20.5693	20.5693	20.5693	20.5693	20.5693	20.5693	20.5693	20.5693
19.1409	19.1409	19.1409	19.1409	19.1409	19.1409	19.1409	19.1409	19.1409	19.1409	19.1409	19.1409	19.1409	19.1409	19.1409	19.1409	19.1409	19.1409	19.1409	19.1409	19.1409	19.1409	19.1409	19.1409	19.1409	19.1409	19.1409	19.1409	19.1409	19.1409	19.1409	19.1409	19.1409	19.1409	19.1409	19.1409	19.1409	19.1409	19.1409	19.1409	19.1409	19.1409	19.1409	19.1409	19.1409	19.1409	19.1409	19.1409	19.1409	19.1409
18.808	18.808	18.808	18.808	18.808	18.808	18.808	18.808	18.808	18.808	18.808	18.808	18.808	18.808	18.808	18.808	18.808	18.808	18.808	18.808	18.808	18.808	18.808	18.808	18.808	18.808	18.808	18.808	18.808	18.808	18.808	18.808	18.808	18.808	18.808	18.808	18.808	18.808	18.808	18.808	18.808	18.808	18.808	18.808	18.808	18.808	18.808	18.808	18.808	18.808
18.2539	18.2539	18.2539	18.2539	18.2539	18.2539	18.2539	18.2539	18.2539	18.2539	18.2539	18.2539	18.2539	18.2539	18.2539	18.2539	18.2539	18.2539	18.2539	18.2539	18.2539	18.2539	18.2539	18.2539	18.2539	18.2539	18.2539	18.2539	18.2539	18.2539	18.2539	18.2539	18.2539	18.2539	18.2539	18.2539	18.2539	18.2539	18.2539	18.2539	18.2539	18.2539	18.2539	18.2539	18.2539	18.2539	18.2539	18.2539	18.2539	18.2539
17.3997	17.3997	17.3997	17.3997	17.3997	17.3997	17.3997	17.3997	17.3997	17.3997	17.3997	17.3997	17.3997	17.3997	17.3997	17.3997	17.3997	17.3997	17.3997	17.3997	17.3997	17.3997	17.3997	17.3997	17.3997	17.3997	17.3997	17.3997	17.3997	17.3997	17.3997	17.3997	17.3997	17.3997	17.3997	17.3997	17.3997	17.3997	17.3997	17.3997	17.3997	17.3997	17.3997	17.3997	17.3997	17.3997	17.3997	17.3997	17.3997	17.3997
16.738	16.738	16.738	16.738	16.738	16.738	16.738	16.738	16.738	16.738	16.738	16.738	16.738	16.738	16.738	16.738	16.738	16.738	16.738	16.738	16.738	16.738	16.738	16.738	16.738	16.738	16.738	16.738	16.738	16.738	16.738	16.738	16.738	16.738	16.738	16.738	16.738	16.738	16.738	16.738	16.738	16.738	16.738	16.738	16.738	16.738	16.738	16.738	16.738	16.738
16.3619	16.3619	16.3619	16.3619	16.3619	16.3619	16.3619	16.3619	16.3619	16.3619	16.3619	16.3619	16.3619	16.3619	16.3619	16.3619	16.3619	16.3619	16.3619	16.3619	16.3619	16.3619	16.3619	16.3619	16.3619	16.3619	16.3619	16.3619	16.3619	16.3619	16.3619	16.3619	16.3619	16.3619	16.3619	16.3619	16.3619	16.3619	16.3619	16.3619	16.3619	16.3619	16.3619	16.3619	16.3619	16.3619	16.3619	16.3619	16.3619	16.3619
15.8175	15.8175	15.8175	15.8175	15.8175	15.8175	15.8175	15.8175	15.8175	15.8175	15.8175	15.8175	15.8175	15.8175	15.8175	15.8175	15.8175	15.8175	15.8175	15.8175	15.8175	15.8175	15.8175	15.8175	15.8175	15.8175	15.8175	15.8175	15.8175	15.8175	15.8175	15.8175	15.8175	15.8175	15.8175	15.8175	15.8175	15.8175	15.8175	15.8175	15.8175	15.8175	15.8175	15.8175	15.8175	15.8175	15.8175	15.8175	15.8175	15.8175
15.118	15.118	15.118	15.118	15.118	15.118	15.118	15.118	15.118	15.118	15.118	15.118	15.118	15.118	15.118	15.118	15.118	15.118	15.118	15.118	15.118	15.118	15.118	15.118	15.118	15.118	15.118	15.118	15.118	15.118	15.118	15.118	15.118	15.118	15.118	15.118	15.118	15.118	15.118	15.118	15.118	15.118	15.118	15.118	15.118	15.118	15.118	15.118	15.118	15.118
13.989	13.989	13.989	13.989	13.989	13.989	13.989	13.989	13.989	13.989	13.989	13.989	13.989	13.989	13.989	13.989	13.989	13.989	13.989	13.989	13.989	13.989	13.989	13.989	13.989	13.989	13.989	13.989	13.989	13.989	13.989	13.989	13.989	13.989	13.989	13.989	13.989	13.989	13.989	13.989	13.989	13.989	13.989	13.989	13.989	13.989	13.989	13.989	13.989	13.989
12.9951	12.9951	12.9951	12.9951	12.9951	12.9951	12.9951	12.9951	12.9951	12.9951	12.9951	12.9951	12.9951	12.9951	12.9951	12.9951	12.9951	12.9951	12.9951	12.9951	12.9951	12.9951	12.9951	12.9951	12.9951	12.9951	12.9951	12.9951	12.9951	12.9951	12.9951	12.9951	12.9951	12.9951	12.9951	12.9951	12.9951	12.9951	12.9951	12.9951	12.9951	12.9951	12.9951	12.9951	12.9951	12.9951	12.9951	12.9951	12.9951	12.9951
12.5349	12.5349	12.5349	12.5349	12.5349	12.5349	12.5349	12.5349	12.5349	12.5349	12.5349	12.5349	12.5349	12.5349	12.5349	12.5349	12.5349	12.5349	12.5349	12.5349	12.5349	12.5349	12.5349	12.5349	12.5349	12.5349	12.5349	12.5349	12.5349	12.5349	12.5349	12.5349	12.5349	12.5349	12.5349	12.5349	12.5349	12.5349	12.5349	12.5349	12.5349	12.5349	12.5349	12.5349	12.5349	12.5349	12.5349	12.5349	12.5349	12.5349
12.2586	12.2586	12.2586	12.2586	12.2586	12.2586	12.2586	12.2586	12.2586	12.2586	12.2586	12.2586	12.2586	12.2586	12.2586	12.2586	12.2586	12.2586	12.2586	12.2586	12.2586	12.2586	12.2586	12.2586	12.2586	12.2586	12.2586	12.2586	12.2586	12.2586	12.2586	12.2586	12.2586	12.2586	12.2586	12.2586	12.2586	12.2586	12.2586	12.2586	12.2586	12.2586	12.2586	12.2586	12.2586	12.2586	12.2586	12.2586	12.2586	12.2586
11.6273	11.6273	11.6273	11.6273	11.6273	11.6273	11.6273	11.6273	11.6273	11.6273	11.6273	11.6273	11.6273	11.6273	11.6273	11.6273	11.6273	11.6273	11.6273	11.6273	11.6273	11.6273	11.6273	11.6273	11.6273	11.6273	11.6273	11.6273	11.6273	11.6273	11.6273	11.6273	11.6273	11.6273	11.6273	11.6273	11.6273	11.6273	11.6273	11.6273	11.6273	11.6273	11.6273	11.6273	11.6273	11.6273	11.6273	11.6273	11.6273	11.6273
10.0899	10.0899	10.0899	10.0899	10.0899	10.0899	10.0899	10.0899	10.0899	10.0899	10.0899	10.0899	10.0899	10.0899	10.0899	10.0899	10.0899	10.0899	10.0899	10.0899	10.0899	10.0899	10.0899	10.0899	10.0899	10.0899	10.0899	10.0899	10.0899	10.0899	10.0899	10.0899	10.0899	10.0899	10.0899	10.0899	10.0899	10.0899	10.0899	10.0899	10.0899	10.0899	10.0899	10.0899	10.0899	10.0899	10.0899	10.0899	10.0899	10.0899
9.22696	9.22696	9.22696	9.22696	9.22696	9.22696	9.22696	9.22696	9.22696	9.22696	9.22696	9.22696	9.22696	9.22696	9.22696	9.22696	9.22696	9.22696	9.22696	9.22696	9.22696	9.22696	9.22696	9.22696	9.22696	9.22696	9.22696	9.22696	9.22696	9.22696	9.22696	9.22696	9.22696	9.22696	9.22696	9.22696	9.22696	9.22696	9.22696	9.22696	9.22696	9.22696	9.22696	9.22696	9.22696	9.22696	9.22696	9.22696	9.22696	9.22696
8.82803	8.82803	8.82803	8.82803	8.82803	8.82803	8.82803	8.82803	8.82803	8.82803	8.82803	8.82803	8.82803	8.82803	8.82803	8.82803	8.82803	8.82803	8.82803	8.82803	8.82803	8.82803	8.82803	8.82803	8.82803	8.82803	8.82803	8.82803	8.82803	8.82803	8.82803	8.82803	8.82803	8.82803	8.82803	8.82803	8.82803	8.82803	8.82803	8.82803	8.82803	8.82803	8.82803	8.82803	8.82803	8.82803	8.82803	8.82803	8.82803	8.82803
8.21071	8.21071	8.21071	8.21071	8.21071	8.21071	8.21071	8.21071	8.21071	8.21071	8.21071	8.21071	8.21071	8.21071	8.21071	8.21071	8.21071	8.21071	8.21071	8.21071	8.21071	8.21071	8.21071	8.21071	8.21071	8.21071	8.21071	8.21071	8.21071	8.21071	8.21071	8.21071	8.21071	8.21071	8.21071	8.21071	8.21071	8.21071	8.21071	8.21071	8.21071	8.21071	8.21071	8.21071	8.21071	8.21071	8.21071	8.21071	8.21071	8.21071
7.08949	7.08949	7.08949	7.08949	7.08949	7.08949	7.08949	7.08949	7.08949	7.08949	7.08949	7.08949	7.08949	7.08949	7.08949	7.08949	7.08949	7.08949	7.08949	7.08949	7.08949	7.08949	7.08949	7.08949	7.08949	7.08949	7.08949	7.08949	7.08949	7.08949	7.08949	7.08949	7.08949	7.08949	7.08949	7.08949	7.08949	7.08949	7.08949	7.08949	7.08949	7.08949	7.08949	7.08949	7.08949	7.08949	7.08949	7.08949	7.08949	7.08949
6.3198	6.3198	6.3198	6.3198	6.3198	6.3198	6.3198	6.3198	6.3198	6.3198	6.3198	6.3198	6.3198	6.3198	6.3198	6.3198	6.3198	6.3198	6.3198	6.3198	6.3198	6.3198	6.3198	6.3198	6.3198	6.3198	6.3198	6.3198	6.3198	6.3198	6.3198	6.3198	6.3198	6.3198	6.3198	6.3198	6.3198	6.3198	6.3198	6.3198	6.3198	6.3198	6.3198	6.3198	6.3198	6.3198	6.3198	6.3198	6.3198	6.3198
6.33138	6.33138	6.33138	6.33138	6.33138	6.33138	6.33138	6.33138	6.33138	6.33138	6.33138	6.33138	6.33138	6.33138	6.33138	6.33138	6.33138	6.33138	6.33138	6.33138	6.33138	6.33138	6.33138	6.33138	6.33138	6.33138	6.33138	6.33138	6.33138	6.33138	6.33138	6.33138	6.33138	6.33138	6.33138	6.33138	6.33138	6.33138	6.33138	6.33138	6.33138	6.33138	6.33138	6.33138	6.33138	6.33138	6.33138	6.33138	6.33138	6.33138
5.66786	5.66786	5.66786	5.66786	5.66786	5.66786	5.66786	5.66786	5.66786	5.66786	5.66786	5.66786	5.66786	5.66786	5.66786	5.66786	5.66786	5.66786	5.66786	5.66786	5.66786	5.66786	5.66786	5.66786	5.66786	5.66786	5.66786	5.66786	5.66786	5.66786	5.66786	5.66786	5.66786	5.66786	5.66786	5.66786	5.66786	5.66786	5.66786	5.66786	5.66786	5.66786	5.66786	5.66786	5.66786	5.66786	5.66786	5.66786	5.66786	5.66786
5.01586	5.01586	5.01586	5.01586	5.01586	5.01586	5.01586	5.01586	5.01586	5.01586	5.01586	5.01586	5.01586	5.01586	5.01586	5.01586	5.01586	5.01586	5.01586	5.01586	5.01586	5.01586	5.01586	5.01586	5.01586	5.01586	5.01586	5.01586	5.01586	5.01586	5.01586	5.01586	5.01586	5.01586	5.01586	5.01586	5.01586	5.01586	5.01586	5.01586	5.01586	5.01586	5.01586	5.01586	5.01586	5.01586	5.01586	5.01586	5.01586	5.01586
4.17681	4.17681	4.17681	4.17681	4.17681	4.17681	4.17681	4.17681	4.17681	4.17681	4.17681	4.17681	4.17681	4.17681	4.17681	4.17681	4.17681	4.17681	4.17681	4.17681	4.17681	4.17681	4.17681	4.17681	4.17681	4.17681	4.17681	4.17681	4.17681	4.17681	4.17681	4.17681	4.17681	4.17681	4.17681	4.17681	4.17681	4.17681	4.17681	4.17681	4.17681	4.17681	4.17681	4.17681	4.17681	4.17681	4.17681	4.17681	4.17681	4.17681
3.87226	3.87226	3.87226	3.87226	3.87226	3.87226	3.87226	3.87226	3.87226	3.87226	3.87226	3.87226	3.87226	3.87226	3.87226	3.87226	3.87226	3.87226	3.87226	3.87226	3.87226	3.87226	3.87226	3.87226	3.87226	3.87226	3.87226	3.87226	3.87226	3.87226	3.87226	3.87226	3.87226	3.87226	3.87226	3.87226	3.87226	3.87226	3.87226	3.87226	3.87226	3.87226	3.87226	3.87226	3.87226	3.87226	3.87226	3.87226	3.87226	3.87226
2.98962	2.98962	2.98962	2.98962	2.98962	2.98962	2.98962	2.98962	2.98962	2.98962	2.98962	2.98962	2.98962	2.98962	2.98962	2.98962	2.98962	2.98962	2.98962	2.98962	2.98962	2.98962	2.98962	2.98962	2.98962	2.98962	2.98962	2.98962	2.98962	2.98962	2.98962	2.98962	2.98962	2.98962	2.98962	2.98962	2.98962	2.98962	2.98962	2.98962	2.98962	2.98962	2.98962	2.98962	2.98962	2.98962	2.98962	2.98962	2.98962	2.98962
2.97299	2.97299	2.97299	2.97299	2.97299	2.97299	2.97299	2.97299	2.97299	2.97299	2.97299	2.97299	2.97299	2.97299	2.97299	2.97299	2.97299	2.97299	2.97299	2.97299	2.97299	2.97299	2.97299	2.97299	2.97299	2.97299	2.97299	2.97299	2.97299	2.97299	2.97299	2.97299	2.97299	2.97299	2.97299	2.97299	2.97299	2.97299	2.97299	2.97299	2.97299	2.97299	2.97299	2.97299	2.97299	2.97299	2.97299	2.97299	2.97299	2.97299
2.7744	2.7744	2.7744	2.7744	2.7744	2.7744	2.7744	2.7744	2.7744	2.7744	2.7744	2.7744	2.7744	2.7744	2.7744	2.7744	2.7744	2.7744	2.7744	2.7744	2.7744	2.7744	2.7744	2.7744	2.7744	2.7744	2.7744	2.7744	2.7744	2.7744	2.7744	2.7744	2.7744	2.7744	2.7744	2.7744	2.7744	2.7744	2.7744	2.7744	2.7744	2.7744	2.7744	2.7744	2.7744	2.7744	2.7744	2.7744	2.7744	2.7744
2.51168	2.51168	2.51168	2.51168	2.51168	2.51168	2.51168	2.51168	2.51168	2.51168	2.51168	2.51168	2.51168	2.51168	2.51168	2.51168	2.51168	2.51168	2.51168	2.51168	2.51168	2.51168	2.51168	2.51168	2.51168	2.51168	2.51168	2.51168	2.51168	2.51168	2.51168	2.51168	2.51168	2.51168	2.51168	2.51168	2.51168	2.51168	2.51168	2.51168	2.51168	2.51168	2.51168	2.51168	2.51168	2.51168	2.51168	2.51168	2.51168	2.51168
1.63932	1.63932	1.63932	1.63932	1.63932	1.63932	1.63932	1.63932	1.63932	1.63932	1.63932	1.63932	1.63932	1.63932	1.63932	1.63932	1.63932	1.63932	1.63932	1.63932	1.63932	1.63932	1.63932	1.63932	1.63932	1.63932	1.63932	1.63932	1.63932	1.63932	1.63932	1.63932	1.63932	1.63932	1.63932	1.63932	1.63932	1.63932	1.63932	1.63932	1.63932	1.63932	1.63932	1.63932	1.63932	1.63932	1.63932	1.63932	1.63932	1.63932
1.13684	1.13684	1.13684	1.13684	1.13684	1.13684	1.13684	1.13684	1.13684	1.13684	1.13684	1.13684	1.13684	1.13684	1.13684	1.13684	1.13684	1.13684	1.13684	1.13684	1.13684	1.13684	1.13684	1.13684	1.13684	1.13684	1.13684	1.13684	1.13684	1.13684	1.13684	1.13684	1.13684	1.13684	1.13684	1.13684	1.13684	1.13684	1.13684	1.13684	1.13684	1.13684	1.13684	1.13684	1.13684	1.13684	1.13684	1.13684	1.13684	1.13684
0.866585	0.866585	0.866585	0.866585	0.866585	0.866585	0.866585	0.866585	0.866585	0.866585	0.866585	0.866585	0.866585	0.866585	0.866585	0.866585	0.866585	0.866585	0.866585	0.866585	0.866585	0.866585	0.866585	0.866585	0.866585	0.866585	0.866585	0.866585	0.866585	0.866585	0.866585	0.866585	0.866585	0.866585	0.866585	0.866585	0.866585	0.866585	0.866585	0.866585	0.866585	0.866585	0.866585	0.866585	0.866585	0.866585	0.866585	0.866585	0.866585	0.866585
0.610579	0.610579	0.610579	0.610579	0.610579	0.610579	0.610579	0.610579	0.610579	0.610579	0.610579	0.610579	0.610579	0.610579	0.610579	0.610579	0.610579	0.610579	0.610579	0.610579	0.610579	0.610579	0.610579	0.610579	0.610579	0.610579	0.610579	0.610579	0.610579	0.610579	0.610579	0.610579	0.610579	0.610579	0.610579	0.610579	0.610579	0.610579	0.610579	0.610579	0.610579	0.610579	0.610579	0.610579	0.610579	0.610579	0.610579	0.610579	0.610579	0.610579
0.343375	0.343375	0.343375	0.343375	0.343375	0.343375	0.343375	0.343375	0.343375	0.343375	0.343375	0.343375	0.343375	0.343375	0.343375	0.343375	0.343375	0.343375	0.343375	0.343375	0.343375	0.343375	0.343375	0.343375	0.343375	0.343375	0.343375	0.343375	0.343375	0.343375	0.343375	0.343375	0.343375	0.343375	0.343375	0.343375	0.343375	0.343375	0.343375	0.343375	0.343375	0.343375	0.343375	0.343375	0.343375	0.343375	0.343375	0.343375	0.343375	0.343375
0.657251	0.657251	0.657251	0.657251	0.657251	0.657251	0.657251	0.657251	0.657251	0.657251	0.657251	0.657251	0.657251	0.657251	0.657251	0.657251	0.657251	0.657251	0.657251	0.657251	0.657251	0.657251	0.657251	0.657251	0.657251	0.657251	0.657251	0.657251	0.657251	0.657251	0.657251	0.657251	0.657251	0.657251	0.657251	0.657251	0.657251	0.657251	0.657251	0.657251	0.657251	0.657251	0.657251	0.657251	0.657251	0.657251	0.657251	0.657251	0.657251	0.657251
0.122657	0.122657	0.122657	0.122657	0.122657	0.122657	0.122657	0.122657	0.122657	0.122657	0.122657	0.122657	0.122657	0.122657	0.122657	0.122657	0.122657	0.122657	0.122657	0.122657	0.122657	0.122657	0.122657	0.122657	0.122657	0.122657	0.122657	0.122657	0.122657	0.122657	0.122657	0.122657	0.122657	0.122657	0.122657	0.122657	0.122657	0.122657	0.122657	0.122657	0.122657	0.122657	0.122657	0.122657	0.122657	0.122657	0.122657	0.122657	0.122657	0.122657
-0.898622	-0.898622	-0.898622	-0.898622	-0.898622	-0.898622	-0.898622	-0.898622	-0.898622	-0.898622	-0.898622	-0.898622	-0.898622	-0.898622	-0.898622	-0.898622	-0.898622	-0.898622	-0.898622	-0.898622	-0.898622	-0.898622	-0.898622	-0.898622	-0.898622	-0.898622	-0.898622	-0.898622	-0.898622	-0.898622	-0.898622	-0.898622	-0.898622	-0.898622	-0.898622	-0.898622	-0.898622	-0.898622	-0.898622	-0.898622	-0.898622	-0.898622	-0.898622	-0.898622	-0.898622	-0.898622	-0.898622	-0.898622	-0.898622	-0.898622
-1.84916	-1.84916	-1.84916	-1.84916	-1.84916	-1.84916	-1.84916	-1.84916	-1.84916	-1.84916	-1.84916	-1.84916	-1.84916	-1.84916	-1.84916	-1.84916	-1.84916	-1.84916	-1.84916	-1.84916	-1.84916	-1.84916	-1.84916	-1.84916	-1.84916	-1.84916	-1.84916	-1.84916	-1.84916	-1.84916	-1.84916	-1.84916	-1.84916	-1.84916	-1.84916	-1.84916	-1.84916	-1.84916	-1.84916	-1.84916	-1.84916	-1.84916	-1.84916	-1.84916	-1.84916	-1.84916	-1.84916	-1.84916	-1.84916	-1.84916
-2.57239	-2.57239	-2.57239	-2.57239	-2.57239	-2.57239	-2.57239	-2.57239	-2.57239	-2.57239	-2.57239	-2.57239	-2.57239	-2.57239	-2.57239	-2.57239	-2.57239	-2.57239	-2.57239	-2.57239	-2.57239	-2.57239	-2.57239	-2.57239	-2.57239	-2.57239	-2.57239	-2.57239	-2.57239	-2.57239	-2.57239	-2.57239	-2.57239	-2.57239	-2.57239	-2.57239	-2.57239	-2.57239	-2.57239	-2.57239	-2.57239	-2.57239	-2.57239	-2.57239	-2.57239	-2.57239	-2.57239	-2.57239	-2.57239	-2.57239
-2.61541	-2.61541	-2.61541	-2.61541	-2.61541	-2.61541	-2.61541	-2.61541	-2.61541	-2.61541	-2.61541	-2.61541	-2.61541	-2.61541	-2.61541	-2.61541	-2.61541	-2.61541	-2.61541	-2.61541	-2.61541	-2.61541	-2.61541	-2.61541	-2.61541	-2.61541	-2.61541	-2.61541	-2.61541	-2.61541	-2.61541	-2.61541	-2.61541	-2.61541	-2.61541	-2.61541	-2.61541	-2.61541	-2.61541	-2.61541	-2.61541	-2.61541	-2.61541	-2.61541	-2.61541	-2.61541	-2.61541	-2.61541	-2.61541	-2.61541
-2.45296	-2.45296	-2.45296	-2.45296	-2.45296	-2.45296	-2.45296	-2.45296	-2.45296	-2.45296	-2.45296	-2.45296	-2.45296	-2.45296	-2.45296	-2.45296	-2.45296	-2.45296	-2.45296	-2.45296	-2.45296	-2.45296	-2.45296	-2.45296	-2.45296	-2.45296	-2.45296	-2.45296	-2.45296	-2.45296	-2.45296	-2.45296	-2.45296	-2.45296	-2.45296	-2.45296	-2.45296	-2.45296	-2.45296	-2.45296	-2.45296	-2.45296	-2.45296	-2.45296	-2.45296	-2.45296	-2.45296	-2.45296	-2.45296	-2.45296
-2.92171	-2.92171	-2.92171	-2.92171	-2.92171	-2.92171	-2.92171	-2.92171	-2.92171	-2.92171	-2.92171	-2.92171	-2.92171	-2.92171	-2.92171	-2.92171	-2.92171	-2.92171	-2.92171	-2.92171	-2.92171	-2.92171	-2.92171	-2.92171	-2.92171	-2.92171	-2.92171	-2.92171	-2.92171	-2.92171	-2.92171	-2.92171	-2.92171	-2.92171	-2.92171	-2.92171	-2.92171	-2.92171	-2.92171	-2.92171	-2.92171	-2.92171	-2.92171	-2.92171	-2.92171	-2.92171	-2.92171	-2.92171	-2.92171	-2.92171
-3.75514	-3.75514	-3.75514	-3.75514	-3.75514	-3.75514	-3.75514	-3.75514	-3.75514	-3.75514	-3.75514	-3.75514	-3.75514	-3.75514	-3.75514	-3.75514	-3.75514	-3.75514	-3.75514	-3.75514	-3.75514	-3.75514	-3.75514	-3.75514	-3.75514	-3.75514	-3.75514	-3.75514	-3.75514	-3.75514	-3.75514	-3.75514	-3.75514	-3.75514	-3.75514	-3.75514	-3.75514	-3.75514	-3.75514	-3.75514	-3.75514	-3.75514	-3.75514	-3.75514	-3.75514	-3.75514	-3.75514	-3.75514	-3.75514	-3.75514
-3.94904	-3.94904	-3.94904	-3.94904	-3.94904	-3.94904	-3.94904	-3.94904	-3.94904	-3.94904	-3.94904	-3.94904	-3.94904	-3.94904	-3.94904	-3.94904	-3.94904	-3.94904	-3.94904	-3.94904	-3.94904	-3.94904	-3.94904	-3.94904	-3.94904	-3.94904	-3.94904	-3.94904	-3.94904	-3.94904	-3.94904	-3.94904	-3.94904	-3.94904	-3.94904	-3.94904	-3.94904	-3.94904	-3.94904	-3.94904	-3.94904	-3.94904	-3.94904	-3.94904	-3.94904	-3.94904	-3.94904	-3.94904	-3.94904	-3.94904
-4.4307	-4.4307	-4.4307	-4.4307	-4.4307	-4.4307	-4.4307	-4.4307	-4.4307	-4.4307	-4.4307	-4.4307	-4.4307	-4.4307	-4.4307	-4.4307	-4.4307	-4.4307	-4.4307	-4.4307	-4.4307	-4.4307	-4.4307	-4.4307	-4.4307	-4.4307	-4.4307	-4.4307	-4.4307	-4.4307	-4.4307	-4.4307	-4.4307	-4.4307	-4.4307	-4.4307	-4.4307	-4.4307	-4.4307	-4.4307	-4.4307	-4.4307	-4.4307	-4.4307	-4.4307	-4.4307	-4.4307	-4.4307	-4.4307	-4.4307
-4.40844	-4.40844	-4.40844	-4.40844	-4.40844	-4.40844	-4.40844	-4.40844	-4.40844	-4.40844	-4.40844	-4.40844	-4.40844	-4.40844	-4.40844	-4.40844	-4.40844	-4.40844	-4.40844	-4.40844	-4.40844	-4.40844	-4.40844	-4.40844	-4.40844	-4.40844	-4.40844	-4.40844	-4.40844	-4.40844	-4.40844	-4.40844	-4.40844	-4.40844	-4.40844	-4.40844	-4.40844	-4.40844	-4.40844	-4.40844	-4.40844	-4.40844	-4.40844	-4.40844	-4.40844	-4.40844	-4.40844	-4.40844	-4.40844	-4.40844
-4.20348	-4.20348	-4.20348	-4.20348	-4.20348	-4.20348	-4.20348	-4.20348	-4.20348	-4.20348	-4.20348	-4.20348	-4.20348	-4.20348	-4.20348	-4.20348	-4.20348	-4.20348	-4.20348	-4.20348	-4.20348	-4.20348	-4.20348	-4.20348	-4.20348	-4.20348	-4.20348	-4.20348	-4.20348	-4.20348	-4.20348	-4.20348	-4.20348	-4.20348	-4.20348	-4.20348	-4.20348	-4.20348	-4.20348	-4.20348	-4.20348	-4.20348	-4.20348	-4.20348	-4.20348	-4.20348	-4.20348	-4.20348	-4.20348	-4.20348
-4.46643	-4.46643	-4.46643	-4.46643	-4.46643	-4.46643	-4.46643	-4.46643	-4.46643	-4.46643	-4.46643	-4.46643	-4.46643	-4.46643	-4.46643	-4.46643	-4.46643	-4.46643	-4.46643	-4.46643	-4.46643	-4.46643	-4.46643	-4.46643	-4.46643	-4.46643	-4.46643	-4.46643	-4.46643	-4.46643	-4.46643	-4.46643	-4.46643	-4.46643	-4.46643	-4.46643	-4.46643	-4.46643	-4.46643	-4.46643	-4.46643	-4.46643	-4.46643	-4.46643	-4.46643	-4.46643	-4.46643	-4.46643	-4.46643	-4.46643
-4.32063	-4.32063	-4.32063	-4.32063	-4.32063	-4.32063	-4.32063	-4.32063	-4.32063	-4.32063	-4.32063	-4.32063	-4.32063	-4.32063	-4.32063	-4.32063	-4.32063	-4.32063	-4.32063	-4.32063	-4.32063	-4.32063	-4.32063	-4.32063	-4.32063	-4.32063	-4.32063	-4.32063	-4.32063	-4.32063	-4.32063	-4.32063	-4.32063	-4.32063	-4.32063	-4.32063	-4.32063	-4.32063	-4.32063	-4.32063	-4.32063	-4.32063	-4.32063	-4.32063	-4.32063	-4.32063	-4.32063	-4.32063	-4.32063	-4.32063
-4.3459	-4.3459	-4.3459	-4.3459	-4.3459	-4.3459	-4.3459	-4.3459	-4.3459	-4.3459	-4.3459	-4.3459	-4.3459	-4.3459	-4.3459	-4.3459	-4.3459	-4.3459	-4.3459	-4.3459	-4.3459	-4.3459	-4.3459	-4.3459	-4.3459	-4.3459	-4.3459	-4.3459	-4.3459	-4.3459	-4.3459	-4.3459	-4.3459	-4.3459	-4.3459	-4.3459	-4.3459	-4.3459	-4.3459	-4.3459	-4.3459	-4.3459	-4.3459	-4.3459	-4.3459	-4.3459	-4.3459	-4.3459	-4.3459	-4.3459
-4.61344	-4.61344	-4.61344	-4.61344	-4.61344	-4.61344	-4.61344	-4.61344	-4.61344	-4.61344	-4.61344	-4.61344	-4.61344	-4.61344	-4.61344	-4.61344	-4.61344	-4.61344	-4.61344	-4.61344	-4.61344	-4.61344	-4.61344	-4.61344	-4.61344	-4.61344	-4.61344	-4.61344	-4.61344	-4.61344	-4.61344	-4.61344	-4.61344	-4.61344	-4.61344	-4.61344	-4.61344	-4.61344	-4.61344	-4.61344	-4.61344	-4.61344	-4.61344	-4.61344	-4.61344	-4.61344	-4.61344	-4.61344	-4.61344	-4.61344
-4.81928	-4.81928	-4.81928	-4.81928	-4.81928	-4.81928	-4.81928	-4.81928	-4.81928	-4.81928	-4.81928	-4.81928	-4.81928	-4.81928	-4.81928	-4.81928	-4.81928	-4.81928	-4.81928	-4.81928	-4.81928	-4.81928	-4.81928	-4.81928	-4.81928	-4.81928	-4.81928	-4.81928	-4.81928	-4.81928	-4.81928	-4.81928	-4.81928	-4.81928	-4.81928	-4.81928	-4.81928	-4.81928	-4.81928	-4.81928	-4.81928	-4.81928	-4.81928	-4.81928	-4.81928	-4.81928	-4.81928	-4.81928	-4.81928	-4.81928
-5.34709	-5.34709	-5.34709	-5.34709	-5.34709	-5.34709	-5.34709	-5.34709	-5.34709	-5.34709	-5.34709	-5.34709	-5.34709	-5.34709	-5.34709	-5.34709	-5.34709	-5.34709	-5.34709	-5.34709	-5.34709	-5.34709	-5.34709	-5.34709	-5.34709	-5.34709	-5.34709	-5.34709	-5.34709	-5.34709	-5.34709	-5.34709	-5.34709	-5.34709	-5.34709	-5.34709	-5.34709	-5.34709	-5.34709	-5.34709	-5.34709	-5.34709	-5.34709	-5.34709	-5.34709	-5.34709	-5.34709	-5.34709	-5.34709	-5.34709
-5.1446	-5.1446	-5.1446	-5.1446	-5.1446	-5.1446	-5.1446	-5.1446	-5.1446	-5.1446	-5.1446	-5.1446	-5.1446	-5.1446	-5.1446	-5.1446	-5.1446	-5.1446	-5.1446	-5.1446	-5.1446	-5.1446	-5.1446	-5.1446	-5.1446	-5.1446	-5.1446	-5.1446	-5.1446	-5.1446	-5.1446	-5.1446	-5.1446	-5.1446	-5.1446	-5.1446	-5.1446	-5.1446	-5.1446	-5.1446	-5.1446	-5.1446	-5.1446	-5.1446	-5.1446	-5.1446	-5.1446	-5.1446	-5.1446	-5.1446
-5.27651	-5.27651	-5.27651	-5.27651	-5.27651	-5.27651	-5.27651	-5.27651	-5.27651	-5.27651	-5.27651	-5.27651	-5.27651	-5.27651	-5.27651	-5.27651	-5.27651	-5.27651	-5.27651	-5.27651	-5.27651	-5.27651	-5.27651	-5.27651	-5.27651	-5.27651	-5.27651	-5.27651	-5.27651	-5.27651	-5.27651	-5.27651	-5.27651	-5.27651	-5.27651	-5.27651	-5.27651	-5.27651	-5.27651	-5.27651	-5.27651	-5.27651	-5.27651	-5.27651	-5.27651	-5.27651	-5.27651	-5.27651	-5.27651	-5.27651
-5.51818	-5.51818	-5.51818	-5.51818	-5.51818	-5.51818	-5.51818	-5.51818	-5.51818	-5.51818	-5.51818	-5.51818	-5.51818	-5.51818	-5.51818	-5.51818	-5.51818	-5.51818	-5.51818	-5.51818	-5.51818	-5.51818	-5.51818	-5.51818	-5.51818	-5.51818	-5.51818	-5.51818	-5.51818	-5.51818	-5.51818	-5.51818	-5.51818	-5.51818	-5.51818	-5.51818	-5.51818	-5.51818	-5.51818	-5.51818	-5.51818	-5.51818	-5.51818	-5.51818	-5.51818	-5.51818	-5.51818	-5.51818	-5.51818	-5.51818
-5.33695	-5.33695	-5.33695	-5.33695	-5.33695	-5.33695	-5.33695	-5.33695	-5.33695	-5.33695	-5.33695	-5.33695	-5.33695	-5.33695	-5.33695	-5.33695	-5.33695	-5.33695	-5.33695	-5.33695	-5.33695	-5.33695	-5.33695	-5.33695	-5.33695	-5.33695	-5.33695	-5.33695	-5.33695	-5.33695	-5.33695	-5.33695	-5.33695	-5.33695	-5.33695	-5.33695	-5.33695	-5.33695	-5.33695	-5.33695	-5.33695	-5.33695	-5.33695	-5.33695	-5.33695	-5.33695	-5.33695	-5.33695	-5.33695	-5.33695
-5.03431	-5.03431	-5.03431	-5.03431	-5.03431	-5.03431	-5.03431	-5.03431	-5.03431	-5.03431	-5.03431	-5.03431	-5.03431	-5.03431	-5.03431	-5.03431	-5.03431	-5.03431	-5.03431	-5.03431	-5.03431	-5.03431	-5.03431	-5.03431	-5.03431	-5.03431	-5.03431	-5.03431	-5.03431	-5.03431	-5.03431	-5.03431	-5.03431	-5.03431	-5.03431	-5.03431	-5.03431	-5.03431	-5.03431	-5.03431	-5.03431	-5.03431	-5.03431	-5.03431	-5.03431	-5.03431	-5.03431	-5.03431	-5.03431	-5.03431
-5.43302	-5.43302	-5.43302	-5.43302	-5.43302	-5.43302	-5.43302	-5.43302	-5.43302	-5.43302	-5.43302	-5.43302	-5.43302	-5.43302	-5.43302	-5.43302	-5.43302	-5.43302	-5.43302	-5.43302	-5.43302	-5.43302	-5.43302	-5.43302	-5.43302	-5.43302	-5.43302	-5.43302	-5.43302	-5.43302	-5.43302	-5.43302	-5.43302	-5.43302	-5.43302	-5.43302	-5.43302	-5.43302	-5.43302	-5.43302	-5.43302	-5.43302	-5.43302	-5.43302	-5.43302	-5.43302	-5.43302	-5.43302	-5.43302	-5.43302
-5.216	-5.216	-5.216	-5.216	-5.216	-5.216	-5.216	-5.216	-5.216	-5.216	-5.216	-5.216	-5.216	-5.216	-5.216	-5.216	-5.216	-5.216	-5.216	-5.216	-5.216	-5.216	-5.216	-5.216	-5.216	-5.216	-5.216	-5.216	-5.216	-5.216	-5.216	-5.216	-5.216	-5.216	-5.216	-5.216	-5.216	-5.216	-5.216	-5.216	-5.216	-5.216	-5.216	-5.216	-5.216	-5.216	-5.216	-5.216	-5.216	-5.216
-4.5118	-4.5118	-4.5118	-4.5118	-4.5118	-4.5118	-4.5118	-4.5118	-4.5118	-4.5118	-4.5118	-4.5118	-4.5118	-4.5118	-4.5118	-4.5118	-4.5118	-4.5118	-4.5118	-4.5118	-4.5118	-4.5118	-4.5118	-4.5118	-4.5118	-4.5118	-4.5118	-4.5118	-4.5118	-4.5118	-4.5118	-4.5118	-4.5118	-4.5118	-4.5118	-4.5118	-4.5118	-4.5118	-4.5118	-4.5118	-4.5118	-4.5118	-4.5118	-4.5118	-4.5118	-4.5118	-4.5118	-4.5118	-4.5118	-4.5118
-4.64747	-4.64747	-4.64747	-4.64747	-4.64747	-4.64747	-4.64747	-4.64747	-4.64747	-4.64747	-4.64747	-4.64747	-4.64747	-4.64747	-4.64747	-4.64747	-4.64747	-4.64747	-4.64747	-4.64747	-4.64747	-4.64747	-4.64747	-4.64747	-4.64747	-4.64747	-4.64747	-4.64747	-4.64747	-4.64747	-4.64747	-4.64747	-4.64747	-4.64747	-4.64747	-4.64747	-4.64747	-4.64747	-4.64747	-4.64747	-4.64747	-4.64747	-4.64747	-4.64747	-4.64747	-4.64747	-4.64747	-4.64747	-4.64747	-4.64747
-4.44829	-4.44829	-4.44829	-4.44829	-4.44829	-4.44829	-4.44829	-4.44829	-4.44829	-4.44829	-4.44829	-4.44829	-4.44829	-4.44829	-4.44829	-4.44829	-4.44829	-4.44829	-4.44829	-4.44829	-4.44829	-4.44829	-4.44829	-4.44829	-4.44829	-4.44829	-4.44829	-4.44829	-4.44829	-4.44829	-4.44829	-4.44829	-4.44829	-4.44829	-4.44829	-4.44829	-4.44829	-4.44829	-4.44829	-4.44829	-4.44829	-4.44829	-4.44829	-4.44829	-4.44829	-4.44829	-4.44829	-4.44829	-4.44829	-4.44829
-4.23424	-4.23424	-4.23424	-4.23424	-4.23424	-4.23424	-4.23424	-4.23424	-4.23424	-4.23424	-4.23424	-4.23424	-4.23424	-4.23424	-4.23424	-4.23424	-4.23424	-4.23424	-4.23424	-4.23424	-4.23424	-4.23424	-4.23424	-4.23424	-4.23424	-4.23424	-4.23424	-4.23424	-4.23424	-4.23424	-4.23424	-4.23424	-4.23424	-4.23424	-4.23424	-4.23424	-4.23424	-4.23424	-4.23424	-4.23424	-4.23424	-4.23424	-4.23424	-4.23424	-4.23424	-4.23424	-4.23424	-4.23424	-4.23424	-4.23424
-3.97719	-3.97719	-3.97719	-3.97719	-3.97719	-3.97719	-3.97719	-3.97719	-3.97719	-3.97719	-3.97719	-3.97719	-3.97719	-3.97719	-3.97719	-3.97719	-3.97719	-3.97719	-3.97719	-3.97719	-3.97719	-3.97719	-3.97719	-3.97719	-3.97719	-3.97719	-3.97719	-3.97719	-3.97719	-3.97719	-3.97719	-3.97719	-3.97719	-3.97719	-3.97719	-3.97719	-3.97719	-3.97719	-3.97719	-3.97719	-3.97719	-3.97719	-3.97719	-3.97719	-3.97719	-3.97719	-3.97719	-3.97719	-3.97719	-3.97719
-3.96598	-3.96598	-3.96598	-3.96598	-3.96598	-3.96598	-3.96598	-3.96598	-3.96598	-3.96598	-3.96598	-3.96598	-3.96598	-3.96598	-3.96598	-3.96598	-3.96598	-3.96598	-3.96598	-3.96598	-3.96598	-3.96598	-3.96598	-3.96598	-3.96598	-3.96598	-3.96598	-3.96598	-3.96598	-3.96598	-3.96598	-3.96598	-3.96598	-3.96598	-3.96598	-3.96598	-3.96598	-3.96598	-3.96598	-3.96598	-3.96598	-3.96598	-3.96598	-3.96598	-3.96598	-3.96598	-3.96598	-3.96598	-3.96598	-3.96598
-3.51456	-3.51456	-3.51456	-3.51456	-3.51456	-3.51456	-3.51456	-3.51456	-3.51456	-3.51456	-3.51456	-3.51456	-3.51456	-3.51456	-3.51456	-3.51456	-3.51456	-3.51456	-3.51456	-3.51456	-3.51456	-3.51456	-3.51456	-3.51456	-3.51456	-3.51456	-3.51456	-3.51456	-3.51456	-3.51456	-3.51456	-3.51456	-3.51456	-3.51456	-3.51456	-3.51456	-3.51456	-3.51456	-3.51456	-3.51456	-3.51456	-3.51456	-3.51456	-3.51456	-3.51456	-3.51456	-3.51456	-3.51456	-3.51456	-3.51456
-3.20248	-3.20248	-3.20248	-3.20248	-3.20248	-3.20248	-3.20248	-3.20248	-3.20248	-3.20248	-3.20248	-3.20248	-3.20248	-3.20248	-3.20248	-3.20248	-3.20248	-3.20248	-3.20248	-3.20248	-3.20248	-3.20248	-3.20248	-3.20248	-3.20248	-3.20248	-3.20248	-3.20248	-3.20248	-3.20248	-3.20248	-3.20248	-3.20248	-3.20248	-3.20248	-3.20248	-3.20248	-3.20248	-3.20248	-3.20248	-3.20248	-3.20248	-3.20248	-3.20248	-3.20248	-3.20248	-3.20248	-3.20248	-3.20248	-3.20248
-2.8362	-2.8362	-2.8362	-2.8362	-2.8362	-2.8362	-2.8362	-2.8362	-2.8362	-2.8362	-2.8362	-2.8362	-2.8362	-2.8362	-2.8362	-2.8362	-2.8362	-2.8362	-2.8362	-2.8362	-2.8362	-2.8362	-2.8362	-2.8362	-2.8362	-2.8362	-2.8362	-2.8362	-2.8362	-2.8362	-2.8362	-2.8362	-2.8362	-2.8362	-2.8362	-2.8362	-2.8362	-2.8362	-2.8362	-2.8362	-2.8362	-2.8362	-2.8362	-2.8362	-2.8362	-2.8362	-2.8362	-2.8362	-2.8362	-2.8362
-2.24753	-2.24753	-2.24753	-2.24753	-2.24753	-2.24753	-2.24753	-2.24753	-2.24753	-2.24753	-2.24753	-2.24753	-2.24753	-2.24753	-2.24753	-2.24753	-2.24753	-2.24753	-2.24753	-2.24753	-2.24753	-2.24753	-2.24753	-2.24753	-2.24753	-2.24753	-2.24753	-2.24753	-2.24753	-2.24753	-2.24753	-2.24753	-2.24753	-2.24753	-2.24753	-2.24753	-2.24753	-2.24753	-2.24753	-2.24753	-2.24753	-2.24753	-2.24753	-2.24753	-2.24753	-2.24753	-2.24753	-2.24753	-2.24753	-2.24753
-1.92518	-1.92518	-1.92518	-1.92518	-1.92518	-1.92518	-1.92518	-1.92518	-1.92518	-1.92518	-1.92518	-1.92518	-1.92518	-1.92518	-1.92518	-1.92518	-1.92518	-1.92518	-1.92518	-1.92518	-1.92518	-1.92518	-1.92518	-1.92518	-1.92518	-1.92518	-1.92518	-1.92518	-1.92518	-1.92518	-1.92518	-1.92518	-1.92518	-1.92518	-1.92518	-1.92518	-1.92518	-1.92518	-1.92518	-1.92518	-1.92518	-1.92518	-1.92518	-1.92518	-1.92518	-1.92518	-1.92518	-1.92518	-1.92518	-1.92518
-1.45565	-1.45565	-1.45565	-1.45565	-1.45565	-1.45565	-1.45565	-1.45565	-1.45565	-1.45565	-1.45565	-1.45565	-1.45565	-1.45565	-1.45565	-1.45565	-1.45565	-1.45565	-1.45565	-1.45565	-1.45565	-1.45565	-1.45565	-1.45565	-1.45565	-1.45565	-1.45565	-1.45565	-1.45565	-1.45565	-1.45565	-1.45565	-1.45565	-1.45565	-1.45565	-1.45565	-1.45565	-1.45565	-1.45565	-1.45565	-1.45565	-1.45565	-1.45565	-1.45565	-1.45565	-1.45565	-1.45565	-1.45565	-1.45565	-1.45565
-0.923501	-0.923501	-0.923501	-0.923501	-0.923501	-0.923501	-0.923501	-0.923501	-0.923501	-0.923501	-0.923501	-0.923501	-0.923501	-0.923501	-0.923501	-0.923501	-0.923501	-0.923501	-0.923501	-0.923501	-0.923501	-0.923501	-0.923501	-0.923501	-0.923501	-0.923501	-0.923501	-0.923501	-0.923501	-0.923501	-0.923501	-0.923501	-0.923501	-0.923501	-0.923501	-0.923501	-0.923501	-0.923501	-0.923501	-0.923501	-0.923501	-0.923501	-0.923501	-0.923501	-0.923501	-0.923501	-0.923501	-0.923501	-0.923501	-0.923501
-0.38288	-0.38288	-0.38288	-0.38288	-0.38288	-0.38288	-0.38288	-0.38288	-0.38288	-0.38288	-0.38288	-0.38288	-0.38288	-0.38288	-0.38288	-0.38288	-0.38288	-0.38288	-0.38288	-0.38288	-0.38288	-0.38288	-0.38288	-0.38288	-0.38288	-0.38288	-0.38288	-0.38288	-0.38288	-0.38288	-0.38288	-0.38288	-0.38288	-0.38288	-0.38288	-0.38288	-0.38288	-0.38288	-0.38288	-0.38288	-0.38288	-0.38288	-0.38288	-0.38288	-0.38288	-0.38288	-0.38288	-0.38288	-0.38288	-0.38288
[truncated: 411 more columns]

## Sheet: S_Flat_BF-Sample6_DMI_F1
-14.1201	-14.1201	-14.1201	-14.1201	-14.1201	-14.1201	-14.1201	-14.1201	-14.1201	-14.1201	-14.1201	-14.1201	-14.1201	-14.1201	-14.1201	-14.1201	-14.1201	-14.1201	-14.1201	-14.1201	-14.1201	-14.1201	-14.1201	-14.1201	-14.1201	-14.1201	-14.1201	-14.1201	-14.1201	-14.1201	-14.1201	-14.1201	-14.1201	-14.1201	-14.1201	-14.1201	-14.1201	-14.1201	-14.1201	-14.1201	-14.1201	-14.1201	-14.1201	-14.1201	-14.1201	-14.1201	-14.1201	-14.1201	-14.1201	-14.1201
-15.6894	-15.6894	-15.6894	-15.6894	-15.6894	-15.6894	-15.6894	-15.6894	-15.6894	-15.6894	-15.6894	-15.6894	-15.6894	-15.6894	-15.6894	-15.6894	-15.6894	-15.6894	-15.6894	-15.6894	-15.6894	-15.6894	-15.6894	-15.6894	-15.6894	-15.6894	-15.6894	-15.6894	-15.6894	-15.6894	-15.6894	-15.6894	-15.6894	-15.6894	-15.6894	-15.6894	-15.6894	-15.6894	-15.6894	-15.6894	-15.6894	-15.6894	-15.6894	-15.6894	-15.6894	-15.6894	-15.6894	-15.6894	-15.6894	-15.6894
-13.7719	-13.7719	-13.7719	-13.7719	-13.7719	-13.7719	-13.7719	-13.7719	-13.7719	-13.7719	-13.7719	-13.7719	-13.7719	-13.7719	-13.7719	-13.7719	-13.7719	-13.7719	-13.7719	-13.7719	-13.7719	-13.7719	-13.7719	-13.7719	-13.7719	-13.7719	-13.7719	-13.7719	-13.7719	-13.7719	-13.7719	-13.7719	-13.7719	-13.7719	-13.7719	-13.7719	-13.7719	-13.7719	-13.7719	-13.7719	-13.7719	-13.7719	-13.7719	-13.7719	-13.7719	-13.7719	-13.7719	-13.7719	-13.7719	-13.7719
-13.1258	-13.1258	-13.1258	-13.1258	-13.1258	-13.1258	-13.1258	-13.1258	-13.1258	-13.1258	-13.1258	-13.1258	-13.1258	-13.1258	-13.1258	-13.1258	-13.1258	-13.1258	-13.1258	-13.1258	-13.1258	-13.1258	-13.1258	-13.1258	-13.1258	-13.1258	-13.1258	-13.1258	-13.1258	-13.1258	-13.1258	-13.1258	-13.1258	-13.1258	-13.1258	-13.1258	-13.1258	-13.1258	-13.1258	-13.1258	-13.1258	-13.1258	-13.1258	-13.1258	-13.1258	-13.1258	-13.1258	-13.1258	-13.1258	-13.1258
-13.777	-13.777	-13.777	-13.777	-13.777	-13.777	-13.777	-13.777	-13.777	-13.777	-13.777	-13.777	-13.777	-13.777	-13.777	-13.777	-13.777	-13.777	-13.777	-13.777	-13.777	-13.777	-13.777	-13.777	-13.777	-13.777	-13.777	-13.777	-13.777	-13.777	-13.777	-13.777	-13.777	-13.777	-13.777	-13.777	-13.777	-13.777	-13.777	-13.777	-13.777	-13.777	-13.777	-13.777	-13.777	-13.777	-13.777	-13.777	-13.777	-13.777
-14.3808	-14.3808	-14.3808	-14.3808	-14.3808	-14.3808	-14.3808	-14.3808	-14.3808	-14.3808	-14.3808	-14.3808	-14.3808	-14.3808	-14.3808	-14.3808	-14.3808	-14.3808	-14.3808	-14.3808	-14.3808	-14.3808	-14.3808	-14.3808	-14.3808	-14.3808	-14.3808	-14.3808	-14.3808	-14.3808	-14.3808	-14.3808	-14.3808	-14.3808	-14.3808	-14.3808	-14.3808	-14.3808	-14.3808	-14.3808	-14.3808	-14.3808	-14.3808	-14.3808	-14.3808	-14.3808	-14.3808	-14.3808	-14.3808	-14.3808
-13.7423	-13.7423	-13.7423	-13.7423	-13.7423	-13.7423	-13.7423	-13.7423	-13.7423	-13.7423	-13.7423	-13.7423	-13.7423	-13.7423	-13.7423	-13.7423	-13.7423	-13.7423	-13.7423	-13.7423	-13.7423	-13.7423	-13.7423	-13.7423	-13.7423	-13.7423	-13.7423	-13.7423	-13.7423	-13.7423	-13.7423	-13.7423	-13.7423	-13.7423	-13.7423	-13.7423	-13.7423	-13.7423	-13.7423	-13.7423	-13.7423	-13.7423	-13.7423	-13.7423	-13.7423	-13.7423	-13.7423	-13.7423	-13.7423	-13.7423
-11.3126	-11.3126	-11.3126	-11.3126	-11.3126	-11.3126	-11.3126	-11.3126	-11.3126	-11.3126	-11.3126	-11.3126	-11.3126	-11.3126	-11.3126	-11.3126	-11.3126	-11.3126	-11.3126	-11.3126	-11.3126	-11.3126	-11.3126	-11.3126	-11.3126	-11.3126	-11.3126	-11.3126	-11.3126	-11.3126	-11.3126	-11.3126	-11.3126	-11.3126	-11.3126	-11.3126	-11.3126	-11.3126	-11.3126	-11.3126	-11.3126	-11.3126	-11.3126	-11.3126	-11.3126	-11.3126	-11.3126	-11.3126	-11.3126	-11.3126
-7.17683	-7.17683	-7.17683	-7.17683	-7.17683	-7.17683	-7.17683	-7.17683	-7.17683	-7.17683	-7.17683	-7.17683	-7.17683	-7.17683	-7.17683	-7.17683	-7.17683	-7.17683	-7.17683	-7.17683	-7.17683	-7.17683	-7.17683	-7.17683	-7.17683	-7.17683	-7.17683	-7.17683	-7.17683	-7.17683	-7.17683	-7.17683	-7.17683	-7.17683	-7.17683	-7.17683	-7.17683	-7.17683	-7.17683	-7.17683	-7.17683	-7.17683	-7.17683	-7.17683	-7.17683	-7.17683	-7.17683	-7.17683	-7.17683	-7.17683
-1.84102	-1.84102	-1.84102	-1.84102	-1.84102	-1.84102	-1.84102	-1.84102	-1.84102	-1.84102	-1.84102	-1.84102	-1.84102	-1.84102	-1.84102	-1.84102	-1.84102	-1.84102	-1.84102	-1.84102	-1.84102	-1.84102	-1.84102	-1.84102	-1.84102	-1.84102	-1.84102	-1.84102	-1.84102	-1.84102	-1.84102	-1.84102	-1.84102	-1.84102	-1.84102	-1.84102	-1.84102	-1.84102	-1.84102	-1.84102	-1.84102	-1.84102	-1.84102	-1.84102	-1.84102	-1.84102	-1.84102	-1.84102	-1.84102	-1.84102
4.01336	4.01336	4.01336	4.01336	4.01336	4.01336	4.01336	4.01336	4.01336	4.01336	4.01336	4.01336	4.01336	4.01336	4.01336	4.01336	4.01336	4.01336	4.01336	4.01336	4.01336	4.01336	4.01336	4.01336	4.01336	4.01336	4.01336	4.01336	4.01336	4.01336	4.01336	4.01336	4.01336	4.01336	4.01336	4.01336	4.01336	4.01336	4.01336	4.01336	4.01336	4.01336	4.01336	4.01336	4.01336	4.01336	4.01336	4.01336	4.01336	4.01336
9.72738	9.72738	9.72738	9.72738	9.72738	9.72738	9.72738	9.72738	9.72738	9.72738	9.72738	9.72738	9.72738	9.72738	9.72738	9.72738	9.72738	9.72738	9.72738	9.72738	9.72738	9.72738	9.72738	9.72738	9.72738	9.72738	9.72738	9.72738	9.72738	9.72738	9.72738	9.72738	9.72738	9.72738	9.72738	9.72738	9.72738	9.72738	9.72738	9.72738	9.72738	9.72738	9.72738	9.72738	9.72738	9.72738	9.72738	9.72738	9.72738	9.72738
14.7885	14.7885	14.7885	14.7885	14.7885	14.7885	14.7885	14.7885	14.7885	14.7885	14.7885	14.7885	14.7885	14.7885	14.7885	14.7885	14.7885	14.7885	14.7885	14.7885	14.7885	14.7885	14.7885	14.7885	14.7885	14.7885	14.7885	14.7885	14.7885	14.7885	14.7885	14.7885	14.7885	14.7885	14.7885	14.7885	14.7885	14.7885	14.7885	14.7885	14.7885	14.7885	14.7885	14.7885	14.7885	14.7885	14.7885	14.7885	14.7885	14.7885
18.8832	18.8832	18.8832	18.8832	18.8832	18.8832	18.8832	18.8832	18.8832	18.8832	18.8832	18.8832	18.8832	18.8832	18.8832	18.8832	18.8832	18.8832	18.8832	18.8832	18.8832	18.8832	18.8832	18.8832	18.8832	18.8832	18.8832	18.8832	18.8832	18.8832	18.8832	18.8832	18.8832	18.8832	18.8832	18.8832	18.8832	18.8832	18.8832	18.8832	18.8832	18.8832	18.8832	18.8832	18.8832	18.8832	18.8832	18.8832	18.8832	18.8832
21.8949	21.8949	21.8949	21.8949	21.8949	21.8949	21.8949	21.8949	21.8949	21.8949	21.8949	21.8949	21.8949	21.8949	21.8949	21.8949	21.8949	21.8949	21.8949	21.8949	21.8949	21.8949	21.8949	21.8949	21.8949	21.8949	21.8949	21.8949	21.8949	21.8949	21.8949	21.8949	21.8949	21.8949	21.8949	21.8949	21.8949	21.8949	21.8949	21.8949	21.8949	21.8949	21.8949	21.8949	21.8949	21.8949	21.8949	21.8949	21.8949	21.8949
23.8675	23.8675	23.8675	23.8675	23.8675	23.8675	23.8675	23.8675	23.8675	23.8675	23.8675	23.8675	23.8675	23.8675	23.8675	23.8675	23.8675	23.8675	23.8675	23.8675	23.8675	23.8675	23.8675	23.8675	23.8675	23.8675	23.8675	23.8675	23.8675	23.8675	23.8675	23.8675	23.8675	23.8675	23.8675	23.8675	23.8675	23.8675	23.8675	23.8675	23.8675	23.8675	23.8675	23.8675	23.8675	23.8675	23.8675	23.8675	23.8675	23.8675
24.9526	24.9526	24.9526	24.9526	24.9526	24.9526	24.9526	24.9526	24.9526	24.9526	24.9526	24.9526	24.9526	24.9526	24.9526	24.9526	24.9526	24.9526	24.9526	24.9526	24.9526	24.9526	24.9526	24.9526	24.9526	24.9526	24.9526	24.9526	24.9526	24.9526	24.9526	24.9526	24.9526	24.9526	24.9526	24.9526	24.9526	24.9526	24.9526	24.9526	24.9526	24.9526	24.9526	24.9526	24.9526	24.9526	24.9526	24.9526	24.9526	24.9526
25.3558	25.3558	25.3558	25.3558	25.3558	25.3558	25.3558	25.3558	25.3558	25.3558	25.3558	25.3558	25.3558	25.3558	25.3558	25.3558	25.3558	25.3558	25.3558	25.3558	25.3558	25.3558	25.3558	25.3558	25.3558	25.3558	25.3558	25.3558	25.3558	25.3558	25.3558	25.3558	25.3558	25.3558	25.3558	25.3558	25.3558	25.3558	25.3558	25.3558	25.3558	25.3558	25.3558	25.3558	25.3558	25.3558	25.3558	25.3558	25.3558	25.3558
25.2904	25.2904	25.2904	25.2904	25.2904	25.2904	25.2904	25.2904	25.2904	25.2904	25.2904	25.2904	25.2904	25.2904	25.2904	25.2904	25.2904	25.2904	25.2904	25.2904	25.2904	25.2904	25.2904	25.2904	25.2904	25.2904	25.2904	25.2904	25.2904	25.2904	25.2904	25.2904	25.2904	25.2904	25.2904	25.2904	25.2904	25.2904	25.2904	25.2904	25.2904	25.2904	25.2904	25.2904	25.2904	25.2904	25.2904	25.2904	25.2904	25.2904
24.9452	24.9452	24.9452	24.9452	24.9452	24.9452	24.9452	24.9452	24.9452	24.9452	24.9452	24.9452	24.9452	24.9452	24.9452	24.9452	24.9452	24.9452	24.9452	24.9452	24.9452	24.9452	24.9452	24.9452	24.9452	24.9452	24.9452	24.9452	24.9452	24.9452	24.9452	24.9452	24.9452	24.9452	24.9452	24.9452	24.9452	24.9452	24.9452	24.9452	24.9452	24.9452	24.9452	24.9452	24.9452	24.9452	24.9452	24.9452	24.9452	24.9452
24.4647	24.4647	24.4647	24.4647	24.4647	24.4647	24.4647	24.4647	24.4647	24.4647	24.4647	24.4647	24.4647	24.4647	24.4647	24.4647	24.4647	24.4647	24.4647	24.4647	24.4647	24.4647	24.4647	24.4647	24.4647	24.4647	24.4647	24.4647	24.4647	24.4647	24.4647	24.4647	24.4647	24.4647	24.4647	24.4647	24.4647	24.4647	24.4647	24.4647	24.4647	24.4647	24.4647	24.4647	24.4647	24.4647	24.4647	24.4647	24.4647	24.4647
23.9434	23.9434	23.9434	23.9434	23.9434	23.9434	23.9434	23.9434	23.9434	23.9434	23.9434	23.9434	23.9434	23.9434	23.9434	23.9434	23.9434	23.9434	23.9434	23.9434	23.9434	23.9434	23.9434	23.9434	23.9434	23.9434	23.9434	23.9434	23.9434	23.9434	23.9434	23.9434	23.9434	23.9434	23.9434	23.9434	23.9434	23.9434	23.9434	23.9434	23.9434	23.9434	23.9434	23.9434	23.9434	23.9434	23.9434	23.9434	23.9434	23.9434
23.4291	23.4291	23.4291	23.4291	23.4291	23.4291	23.4291	23.4291	23.4291	23.4291	23.4291	23.4291	23.4291	23.4291	23.4291	23.4291	23.4291	23.4291	23.4291	23.4291	23.4291	23.4291	23.4291	23.4291	23.4291	23.4291	23.4291	23.4291	23.4291	23.4291	23.4291	23.4291	23.4291	23.4291	23.4291	23.4291	23.4291	23.4291	23.4291	23.4291	23.4291	23.4291	23.4291	23.4291	23.4291	23.4291	23.4291	23.4291	23.4291	23.4291
22.9331	22.9331	22.9331	22.9331	22.9331	22.9331	22.9331	22.9331	22.9331	22.9331	22.9331	22.9331	22.9331	22.9331	22.9331	22.9331	22.9331	22.9331	22.9331	22.9331	22.9331	22.9331	22.9331	22.9331	22.9331	22.9331	22.9331	22.9331	22.9331	22.9331	22.9331	22.9331	22.9331	22.9331	22.9331	22.9331	22.9331	22.9331	22.9331	22.9331	22.9331	22.9331	22.9331	22.9331	22.9331	22.9331	22.9331	22.9331	22.9331	22.9331
22.4423	22.4423	22.4423	22.4423	22.4423	22.4423	22.4423	22.4423	22.4423	22.4423	22.4423	22.4423	22.4423	22.4423	22.4423	22.4423	22.4423	22.4423	22.4423	22.4423	22.4423	22.4423	22.4423	22.4423	22.4423	22.4423	22.4423	22.4423	22.4423	22.4423	22.4423	22.4423	22.4423	22.4423	22.4423	22.4423	22.4423	22.4423	22.4423	22.4423	22.4423	22.4423	22.4423	22.4423	22.4423	22.4423	22.4423	22.4423	22.4423	22.4423
21.9325	21.9325	21.9325	21.9325	21.9325	21.9325	21.9325	21.9325	21.9325	21.9325	21.9325	21.9325	21.9325	21.9325	21.9325	21.9325	21.9325	21.9325	21.9325	21.9325	21.9325	21.9325	21.9325	21.9325	21.9325	21.9325	21.9325	21.9325	21.9325	21.9325	21.9325	21.9325	21.9325	21.9325	21.9325	21.9325	21.9325	21.9325	21.9325	21.9325	21.9325	21.9325	21.9325	21.9325	21.9325	21.9325	21.9325	21.9325	21.9325	21.9325
21.3789	21.3789	21.3789	21.3789	21.3789	21.3789	21.3789	21.3789	21.3789	21.3789	21.3789	21.3789	21.3789	21.3789	21.3789	21.3789	21.3789	21.3789	21.3789	21.3789	21.3789	21.3789	21.3789	21.3789	21.3789	21.3789	21.3789	21.3789	21.3789	21.3789	21.3789	21.3789	21.3789	21.3789	21.3789	21.3789	21.3789	21.3789	21.3789	21.3789	21.3789	21.3789	21.3789	21.3789	21.3789	21.3789	21.3789	21.3789	21.3789	21.3789
20.7639	20.7639	20.7639	20.7639	20.7639	20.7639	20.7639	20.7639	20.7639	20.7639	20.7639	20.7639	20.7639	20.7639	20.7639	20.7639	20.7639	20.7639	20.7639	20.7639	20.7639	20.7639	20.7639	20.7639	20.7639	20.7639	20.7639	20.7639	20.7639	20.7639	20.7639	20.7639	20.7639	20.7639	20.7639	20.7639	20.7639	20.7639	20.7639	20.7639	20.7639	20.7639	20.7639	20.7639	20.7639	20.7639	20.7639	20.7639	20.7639	20.7639
20.0806	20.0806	20.0806	20.0806	20.0806	20.0806	20.0806	20.0806	20.0806	20.0806	20.0806	20.0806	20.0806	20.0806	20.0806	20.0806	20.0806	20.0806	20.0806	20.0806	20.0806	20.0806	20.0806	20.0806	20.0806	20.0806	20.0806	20.0806	20.0806	20.0806	20.0806	20.0806	20.0806	20.0806	20.0806	20.0806	20.0806	20.0806	20.0806	20.0806	20.0806	20.0806	20.0806	20.0806	20.0806	20.0806	20.0806	20.0806	20.0806	20.0806
19.3343	19.3343	19.3343	19.3343	19.3343	19.3343	19.3343	19.3343	19.3343	19.3343	19.3343	19.3343	19.3343	19.3343	19.3343	19.3343	19.3343	19.3343	19.3343	19.3343	19.3343	19.3343	19.3343	19.3343	19.3343	19.3343	19.3343	19.3343	19.3343	19.3343	19.3343	19.3343	19.3343	19.3343	19.3343	19.3343	19.3343	19.3343	19.3343	19.3343	19.3343	19.3343	19.3343	19.3343	19.3343	19.3343	19.3343	19.3343	19.3343	19.3343
18.5397	18.5397	18.5397	18.5397	18.5397	18.5397	18.5397	18.5397	18.5397	18.5397	18.5397	18.5397	18.5397	18.5397	18.5397	18.5397	18.5397	18.5397	18.5397	18.5397	18.5397	18.5397	18.5397	18.5397	18.5397	18.5397	18.5397	18.5397	18.5397	18.5397	18.5397	18.5397	18.5397	18.5397	18.5397	18.5397	18.5397	18.5397	18.5397	18.5397	18.5397	18.5397	18.5397	18.5397	18.5397	18.5397	18.5397	18.5397	18.5397	18.5397
17.7179	17.7179	17.7179	17.7179	17.7179	17.7179	17.7179	17.7179	17.7179	17.7179	17.7179	17.7179	17.7179	17.7179	17.7179	17.7179	17.7179	17.7179	17.7179	17.7179	17.7179	17.7179	17.7179	17.7179	17.7179	17.7179	17.7179	17.7179	17.7179	17.7179	17.7179	17.7179	17.7179	17.7179	17.7179	17.7179	17.7179	17.7179	17.7179	17.7179	17.7179	17.7179	17.7179	17.7179	17.7179	17.7179	17.7179	17.7179	17.7179	17.7179
16.8916	16.8916	16.8916	16.8916	16.8916	16.8916	16.8916	16.8916	16.8916	16.8916	16.8916	16.8916	16.8916	16.8916	16.8916	16.8916	16.8916	16.8916	16.8916	16.8916	16.8916	16.8916	16.8916	16.8916	16.8916	16.8916	16.8916	16.8916	16.8916	16.8916	16.8916	16.8916	16.8916	16.8916	16.8916	16.8916	16.8916	16.8916	16.8916	16.8916	16.8916	16.8916	16.8916	16.8916	16.8916	16.8916	16.8916	16.8916	16.8916	16.8916
16.0814	16.0814	16.0814	16.0814	16.0814	16.0814	16.0814	16.0814	16.0814	16.0814	16.0814	16.0814	16.0814	16.0814	16.0814	16.0814	16.0814	16.0814	16.0814	16.0814	16.0814	16.0814	16.0814	16.0814	16.0814	16.0814	16.0814	16.0814	16.0814	16.0814	16.0814	16.0814	16.0814	16.0814	16.0814	16.0814	16.0814	16.0814	16.0814	16.0814	16.0814	16.0814	16.0814	16.0814	16.0814	16.0814	16.0814	16.0814	16.0814	16.0814
15.3021	15.3021	15.3021	15.3021	15.3021	15.3021	15.3021	15.3021	15.3021	15.3021	15.3021	15.3021	15.3021	15.3021	15.3021	15.3021	15.3021	15.3021	15.3021	15.3021	15.3021	15.3021	15.3021	15.3021	15.3021	15.3021	15.3021	15.3021	15.3021	15.3021	15.3021	15.3021	15.3021	15.3021	15.3021	15.3021	15.3021	15.3021	15.3021	15.3021	15.3021	15.3021	15.3021	15.3021	15.3021	15.3021	15.3021	15.3021	15.3021	15.3021
14.561	14.561	14.561	14.561	14.561	14.561	14.561	14.561	14.561	14.561	14.561	14.561	14.561	14.561	14.561	14.561	14.561	14.561	14.561	14.561	14.561	14.561	14.561	14.561	14.561	14.561	14.561	14.561	14.561	14.561	14.561	14.561	14.561	14.561	14.561	14.561	14.561	14.561	14.561	14.561	14.561	14.561	14.561	14.561	14.561	14.561	14.561	14.561	14.561	14.561
13.8574	13.8574	13.8574	13.8574	13.8574	13.8574	13.8574	13.8574	13.8574	13.8574	13.8574	13.8574	13.8574	13.8574	13.8574	13.8574	13.8574	13.8574	13.8574	13.8574	13.8574	13.8574	13.8574	13.8574	13.8574	13.8574	13.8574	13.8574	13.8574	13.8574	13.8574	13.8574	13.8574	13.8574	13.8574	13.8574	13.8574	13.8574	13.8574	13.8574	13.8574	13.8574	13.8574	13.8574	13.8574	13.8574	13.8574	13.8574	13.8574	13.8574
13.1836	13.1836	13.1836	13.1836	13.1836	13.1836	13.1836	13.1836	13.1836	13.1836	13.1836	13.1836	13.1836	13.1836	13.1836	13.1836	13.1836	13.1836	13.1836	13.1836	13.1836	13.1836	13.1836	13.1836	13.1836	13.1836	13.1836	13.1836	13.1836	13.1836	13.1836	13.1836	13.1836	13.1836	13.1836	13.1836	13.1836	13.1836	13.1836	13.1836	13.1836	13.1836	13.1836	13.1836	13.1836	13.1836	13.1836	13.1836	13.1836	13.1836
12.5266	12.5266	12.5266	12.5266	12.5266	12.5266	12.5266	12.5266	12.5266	12.5266	12.5266	12.5266	12.5266	12.5266	12.5266	12.5266	12.5266	12.5266	12.5266	12.5266	12.5266	12.5266	12.5266	12.5266	12.5266	12.5266	12.5266	12.5266	12.5266	12.5266	12.5266	12.5266	12.5266	12.5266	12.5266	12.5266	12.5266	12.5266	12.5266	12.5266	12.5266	12.5266	12.5266	12.5266	12.5266	12.5266	12.5266	12.5266	12.5266	12.5266
11.8715	11.8715	11.8715	11.8715	11.8715	11.8715	11.8715	11.8715	11.8715	11.8715	11.8715	11.8715	11.8715	11.8715	11.8715	11.8715	11.8715	11.8715	11.8715	11.8715	11.8715	11.8715	11.8715	11.8715	11.8715	11.8715	11.8715	11.8715	11.8715	11.8715	11.8715	11.8715	11.8715	11.8715	11.8715	11.8715	11.8715	11.8715	11.8715	11.8715	11.8715	11.8715	11.8715	11.8715	11.8715	11.8715	11.8715	11.8715	11.8715	11.8715
11.2036	11.2036	11.2036	11.2036	11.2036	11.2036	11.2036	11.2036	11.2036	11.2036	11.2036	11.2036	11.2036	11.2036	11.2036	11.2036	11.2036	11.2036	11.2036	11.2036	11.2036	11.2036	11.2036	11.2036	11.2036	11.2036	11.2036	11.2036	11.2036	11.2036	11.2036	11.2036	11.2036	11.2036	11.2036	11.2036	11.2036	11.2036	11.2036	11.2036	11.2036	11.2036	11.2036	11.2036	11.2036	11.2036	11.2036	11.2036	11.2036	11.2036
10.5119	10.5119	10.5119	10.5119	10.5119	10.5119	10.5119	10.5119	10.5119	10.5119	10.5119	10.5119	10.5119	10.5119	10.5119	10.5119	10.5119	10.5119	10.5119	10.5119	10.5119	10.5119	10.5119	10.5119	10.5119	10.5119	10.5119	10.5119	10.5119	10.5119	10.5119	10.5119	10.5119	10.5119	10.5119	10.5119	10.5119	10.5119	10.5119	10.5119	10.5119	10.5119	10.5119	10.5119	10.5119	10.5119	10.5119	10.5119	10.5119	10.5119
9.79053	9.79053	9.79053	9.79053	9.79053	9.79053	9.79053	9.79053	9.79053	9.79053	9.79053	9.79053	9.79053	9.79053	9.79053	9.79053	9.79053	9.79053	9.79053	9.79053	9.79053	9.79053	9.79053	9.79053	9.79053	9.79053	9.79053	9.79053	9.79053	9.79053	9.79053	9.79053	9.79053	9.79053	9.79053	9.79053	9.79053	9.79053	9.79053	9.79053	9.79053	9.79053	9.79053	9.79053	9.79053	9.79053	9.79053	9.79053	9.79053	9.79053
9.04042	9.04042	9.04042	9.04042	9.04042	9.04042	9.04042	9.04042	9.04042	9.04042	9.04042	9.04042	9.04042	9.04042	9.04042	9.04042	9.04042	9.04042	9.04042	9.04042	9.04042	9.04042	9.04042	9.04042	9.04042	9.04042	9.04042	9.04042	9.04042	9.04042	9.04042	9.04042	9.04042	9.04042	9.04042	9.04042	9.04042	9.04042	9.04042	9.04042	9.04042	9.04042	9.04042	9.04042	9.04042	9.04042	9.04042	9.04042	9.04042	9.04042
8.26909	8.26909	8.26909	8.26909	8.26909	8.26909	8.26909	8.26909	8.26909	8.26909	8.26909	8.26909	8.26909	8.26909	8.26909	8.26909	8.26909	8.26909	8.26909	8.26909	8.26909	8.26909	8.26909	8.26909	8.26909	8.26909	8.26909	8.26909	8.26909	8.26909	8.26909	8.26909	8.26909	8.26909	8.26909	8.26909	8.26909	8.26909	8.26909	8.26909	8.26909	8.26909	8.26909	8.26909	8.26909	8.26909	8.26909	8.26909	8.26909	8.26909
7.48992	7.48992	7.48992	7.48992	7.48992	7.48992	7.48992	7.48992	7.48992	7.48992	7.48992	7.48992	7.48992	7.48992	7.48992	7.48992	7.48992	7.48992	7.48992	7.48992	7.48992	7.48992	7.48992	7.48992	7.48992	7.48992	7.48992	7.48992	7.48992	7.48992	7.48992	7.48992	7.48992	7.48992	7.48992	7.48992	7.48992	7.48992	7.48992	7.48992	7.48992	7.48992	7.48992	7.48992	7.48992	7.48992	7.48992	7.48992	7.48992	7.48992
6.7204	6.7204	6.7204	6.7204	6.7204	6.7204	6.7204	6.7204	6.7204	6.7204	6.7204	6.7204	6.7204	6.7204	6.7204	6.7204	6.7204	6.7204	6.7204	6.7204	6.7204	6.7204	6.7204	6.7204	6.7204	6.7204	6.7204	6.7204	6.7204	6.7204	6.7204	6.7204	6.7204	6.7204	6.7204	6.7204	6.7204	6.7204	6.7204	6.7204	6.7204	6.7204	6.7204	6.7204	6.7204	6.7204	6.7204	6.7204	6.7204	6.7204
5.9798	5.9798	5.9798	5.9798	5.9798	5.9798	5.9798	5.9798	5.9798	5.9798	5.9798	5.9798	5.9798	5.9798	5.9798	5.9798	5.9798	5.9798	5.9798	5.9798	5.9798	5.9798	5.9798	5.9798	5.9798	5.9798	5.9798	5.9798	5.9798	5.9798	5.9798	5.9798	5.9798	5.9798	5.9798	5.9798	5.9798	5.9798	5.9798	5.9798	5.9798	5.9798	5.9798	5.9798	5.9798	5.9798	5.9798	5.9798	5.9798	5.9798
5.28658	5.28658	5.28658	5.28658	5.28658	5.28658	5.28658	5.28658	5.28658	5.28658	5.28658	5.28658	5.28658	5.28658	5.28658	5.28658	5.28658	5.28658	5.28658	5.28658	5.28658	5.28658	5.28658	5.28658	5.28658	5.28658	5.28658	5.28658	5.28658	5.28658	5.28658	5.28658	5.28658	5.28658	5.28658	5.28658	5.28658	5.28658	5.28658	5.28658	5.28658	5.28658	5.28658	5.28658	5.28658	5.28658	5.28658	5.28658	5.28658	5.28658
4.65592	4.65592	4.65592	4.65592	4.65592	4.65592	4.65592	4.65592	4.65592	4.65592	4.65592	4.65592	4.65592	4.65592	4.65592	4.65592	4.65592	4.65592	4.65592	4.65592	4.65592	4.65592	4.65592	4.65592	4.65592	4.65592	4.65592	4.65592	4.65592	4.65592	4.65592	4.65592	4.65592	4.65592	4.65592	4.65592	4.65592	4.65592	4.65592	4.65592	4.65592	4.65592	4.65592	4.65592	4.65592	4.65592	4.65592	4.65592	4.65592	4.65592
4.09759	4.09759	4.09759	4.09759	4.09759	4.09759	4.09759	4.09759	4.09759	4.09759	4.09759	4.09759	4.09759	4.09759	4.09759	4.09759	4.09759	4.09759	4.09759	4.09759	4.09759	4.09759	4.09759	4.09759	4.09759	4.09759	4.09759	4.09759	4.09759	4.09759	4.09759	4.09759	4.09759	4.09759	4.09759	4.09759	4.09759	4.09759	4.09759	4.09759	4.09759	4.09759	4.09759	4.09759	4.09759	4.09759	4.09759	4.09759	4.09759	4.09759
3.61459	3.61459	3.61459	3.61459	3.61459	3.61459	3.61459	3.61459	3.61459	3.61459	3.61459	3.61459	3.61459	3.61459	3.61459	3.61459	3.61459	3.61459	3.61459	3.61459	3.61459	3.61459	3.61459	3.61459	3.61459	3.61459	3.61459	3.61459	3.61459	3.61459	3.61459	3.61459	3.61459	3.61459	3.61459	3.61459	3.61459	3.61459	3.61459	3.61459	3.61459	3.61459	3.61459	3.61459	3.61459	3.61459	3.61459	3.61459	3.61459	3.61459
3.2026	3.2026	3.2026	3.2026	3.2026	3.2026	3.2026	3.2026	3.2026	3.2026	3.2026	3.2026	3.2026	3.2026	3.2026	3.2026	3.2026	3.2026	3.2026	3.2026	3.2026	3.2026	3.2026	3.2026	3.2026	3.2026	3.2026	3.2026	3.2026	3.2026	3.2026	3.2026	3.2026	3.2026	3.2026	3.2026	3.2026	3.2026	3.2026	3.2026	3.2026	3.2026	3.2026	3.2026	3.2026	3.2026	3.2026	3.2026	3.2026	3.2026
2.85037	2.85037	2.85037	2.85037	2.85037	2.85037	2.85037	2.85037	2.85037	2.85037	2.85037	2.85037	2.85037	2.85037	2.85037	2.85037	2.85037	2.85037	2.85037	2.85037	2.85037	2.85037	2.85037	2.85037	2.85037	2.85037	2.85037	2.85037	2.85037	2.85037	2.85037	2.85037	2.85037	2.85037	2.85037	2.85037	2.85037	2.85037	2.85037	2.85037	2.85037	2.85037	2.85037	2.85037	2.85037	2.85037	2.85037	2.85037	2.85037	2.85037
2.54104	2.54104	2.54104	2.54104	2.54104	2.54104	2.54104	2.54104	2.54104	2.54104	2.54104	2.54104	2.54104	2.54104	2.54104	2.54104	2.54104	2.54104	2.54104	2.54104	2.54104	2.54104	2.54104	2.54104	2.54104	2.54104	2.54104	2.54104	2.54104	2.54104	2.54104	2.54104	2.54104	2.54104	2.54104	2.54104	2.54104	2.54104	2.54104	2.54104	2.54104	2.54104	2.54104	2.54104	2.54104	2.54104	2.54104	2.54104	2.54104	2.54104
2.25405	2.25405	2.25405	2.25405	2.25405	2.25405	2.25405	2.25405	2.25405	2.25405	2.25405	2.25405	2.25405	2.25405	2.25405	2.25405	2.25405	2.25405	2.25405	2.25405	2.25405	2.25405	2.25405	2.25405	2.25405	2.25405	2.25405	2.25405	2.25405	2.25405	2.25405	2.25405	2.25405	2.25405	2.25405	2.25405	2.25405	2.25405	2.25405	2.25405	2.25405	2.25405	2.25405	2.25405	2.25405	2.25405	2.25405	2.25405	2.25405	2.25405
1.96768	1.96768	1.96768	1.96768	1.96768	1.96768	1.96768	1.96768	1.96768	1.96768	1.96768	1.96768	1.96768	1.96768	1.96768	1.96768	1.96768	1.96768	1.96768	1.96768	1.96768	1.96768	1.96768	1.96768	1.96768	1.96768	1.96768	1.96768	1.96768	1.96768	1.96768	1.96768	1.96768	1.96768	1.96768	1.96768	1.96768	1.96768	1.96768	1.96768	1.96768	1.96768	1.96768	1.96768	1.96768	1.96768	1.96768	1.96768	1.96768	1.96768
1.66164	1.66164	1.66164	1.66164	1.66164	1.66164	1.66164	1.66164	1.66164	1.66164	1.66164	1.66164	1.66164	1.66164	1.66164	1.66164	1.66164	1.66164	1.66164	1.66164	1.66164	1.66164	1.66164	1.66164	1.66164	1.66164	1.66164	1.66164	1.66164	1.66164	1.66164	1.66164	1.66164	1.66164	1.66164	1.66164	1.66164	1.66164	1.66164	1.66164	1.66164	1.66164	1.66164	1.66164	1.66164	1.66164	1.66164	1.66164	1.66164	1.66164
1.31952	1.31952	1.31952	1.31952	1.31952	1.31952	1.31952	1.31952	1.31952	1.31952	1.31952	1.31952	1.31952	1.31952	1.31952	1.31952	1.31952	1.31952	1.31952	1.31952	1.31952	1.31952	1.31952	1.31952	1.31952	1.31952	1.31952	1.31952	1.31952	1.31952	1.31952	1.31952	1.31952	1.31952	1.31952	1.31952	1.31952	1.31952	1.31952	1.31952	1.31952	1.31952	1.31952	1.31952	1.31952	1.31952	1.31952	1.31952	1.31952	1.31952
0.930804	0.930804	0.930804	0.930804	0.930804	0.930804	0.930804	0.930804	0.930804	0.930804	0.930804	0.930804	0.930804	0.930804	0.930804	0.930804	0.930804	0.930804	0.930804	0.930804	0.930804	0.930804	0.930804	0.930804	0.930804	0.930804	0.930804	0.930804	0.930804	0.930804	0.930804	0.930804	0.930804	0.930804	0.930804	0.930804	0.930804	0.930804	0.930804	0.930804	0.930804	0.930804	0.930804	0.930804	0.930804	0.930804	0.930804	0.930804	0.930804	0.930804
0.492104	0.492104	0.492104	0.492104	0.492104	0.492104	0.492104	0.492104	0.492104	0.492104	0.492104	0.492104	0.492104	0.492104	0.492104	0.492104	0.492104	0.492104	0.492104	0.492104	0.492104	0.492104	0.492104	0.492104	0.492104	0.492104	0.492104	0.492104	0.492104	0.492104	0.492104	0.492104	0.492104	0.492104	0.492104	0.492104	0.492104	0.492104	0.492104	0.492104	0.492104	0.492104	0.492104	0.492104	0.492104	0.492104	0.492104	0.492104	0.492104	0.492104
0.0075825	0.0075825	0.0075825	0.0075825	0.0075825	0.0075825	0.0075825	0.0075825	0.0075825	0.0075825	0.0075825	0.0075825	0.0075825	0.0075825	0.0075825	0.0075825	0.0075825	0.0075825	0.0075825	0.0075825	0.0075825	0.0075825	0.0075825	0.0075825	0.0075825	0.0075825	0.0075825	0.0075825	0.0075825	0.0075825	0.0075825	0.0075825	0.0075825	0.0075825	0.0075825	0.0075825	0.0075825	0.0075825	0.0075825	0.0075825	0.0075825	0.0075825	0.0075825	0.0075825	0.0075825	0.0075825	0.0075825	0.0075825	0.0075825	0.0075825
-0.511636	-0.511636	-0.511636	-0.511636	-0.511636	-0.511636	-0.511636	-0.511636	-0.511636	-0.511636	-0.511636	-0.511636	-0.511636	-0.511636	-0.511636	-0.511636	-0.511636	-0.511636	-0.511636	-0.511636	-0.511636	-0.511636	-0.511636	-0.511636	-0.511636	-0.511636	-0.511636	-0.511636	-0.511636	-0.511636	-0.511636	-0.511636	-0.511636	-0.511636	-0.511636	-0.511636	-0.511636	-0.511636	-0.511636	-0.511636	-0.511636	-0.511636	-0.511636	-0.511636	-0.511636	-0.511636	-0.511636	-0.511636	-0.511636	-0.511636
-1.0489	-1.0489	-1.0489	-1.0489	-1.0489	-1.0489	-1.0489	-1.0489	-1.0489	-1.0489	-1.0489	-1.0489	-1.0489	-1.0489	-1.0489	-1.0489	-1.0489	-1.0489	-1.0489	-1.0489	-1.0489	-1.0489	-1.0489	-1.0489	-1.0489	-1.0489	-1.0489	-1.0489	-1.0489	-1.0489	-1.0489	-1.0489	-1.0489	-1.0489	-1.0489	-1.0489	-1.0489	-1.0489	-1.0489	-1.0489	-1.0489	-1.0489	-1.0489	-1.0489	-1.0489	-1.0489	-1.0489	-1.0489	-1.0489	-1.0489
-1.58414	-1.58414	-1.58414	-1.58414	-1.58414	-1.58414	-1.58414	-1.58414	-1.58414	-1.58414	-1.58414	-1.58414	-1.58414	-1.58414	-1.58414	-1.58414	-1.58414	-1.58414	-1.58414	-1.58414	-1.58414	-1.58414	-1.58414	-1.58414	-1.58414	-1.58414	-1.58414	-1.58414	-1.58414	-1.58414	-1.58414	-1.58414	-1.58414	-1.58414	-1.58414	-1.58414	-1.58414	-1.58414	-1.58414	-1.58414	-1.58414	-1.58414	-1.58414	-1.58414	-1.58414	-1.58414	-1.58414	-1.58414	-1.58414	-1.58414
-2.09648	-2.09648	-2.09648	-2.09648	-2.09648	-2.09648	-2.09648	-2.09648	-2.09648	-2.09648	-2.09648	-2.09648	-2.09648	-2.09648	-2.09648	-2.09648	-2.09648	-2.09648	-2.09648	-2.09648	-2.09648	-2.09648	-2.09648	-2.09648	-2.09648	-2.09648	-2.09648	-2.09648	-2.09648	-2.09648	-2.09648	-2.09648	-2.09648	-2.09648	-2.09648	-2.09648	-2.09648	-2.09648	-2.09648	-2.09648	-2.09648	-2.09648	-2.09648	-2.09648	-2.09648	-2.09648	-2.09648	-2.09648	-2.09648	-2.09648
-2.56687	-2.56687	-2.56687	-2.56687	-2.56687	-2.56687	-2.56687	-2.56687	-2.56687	-2.56687	-2.56687	-2.56687	-2.56687	-2.56687	-2.56687	-2.56687	-2.56687	-2.56687	-2.56687	-2.56687	-2.56687	-2.56687	-2.56687	-2.56687	-2.56687	-2.56687	-2.56687	-2.56687	-2.56687	-2.56687	-2.56687	-2.56687	-2.56687	-2.56687	-2.56687	-2.56687	-2.56687	-2.56687	-2.56687	-2.56687	-2.56687	-2.56687	-2.56687	-2.56687	-2.56687	-2.56687	-2.56687	-2.56687	-2.56687	-2.56687
-2.98049	-2.98049	-2.98049	-2.98049	-2.98049	-2.98049	-2.98049	-2.98049	-2.98049	-2.98049	-2.98049	-2.98049	-2.98049	-2.98049	-2.98049	-2.98049	-2.98049	-2.98049	-2.98049	-2.98049	-2.98049	-2.98049	-2.98049	-2.98049	-2.98049	-2.98049	-2.98049	-2.98049	-2.98049	-2.98049	-2.98049	-2.98049	-2.98049	-2.98049	-2.98049	-2.98049	-2.98049	-2.98049	-2.98049	-2.98049	-2.98049	-2.98049	-2.98049	-2.98049	-2.98049	-2.98049	-2.98049	-2.98049	-2.98049	-2.98049
-3.32864	-3.32864	-3.32864	-3.32864	-3.32864	-3.32864	-3.32864	-3.32864	-3.32864	-3.32864	-3.32864	-3.32864	-3.32864	-3.32864	-3.32864	-3.32864	-3.32864	-3.32864	-3.32864	-3.32864	-3.32864	-3.32864	-3.32864	-3.32864	-3.32864	-3.32864	-3.32864	-3.32864	-3.32864	-3.32864	-3.32864	-3.32864	-3.32864	-3.32864	-3.32864	-3.32864	-3.32864	-3.32864	-3.32864	-3.32864	-3.32864	-3.32864	-3.32864	-3.32864	-3.32864	-3.32864	-3.32864	-3.32864	-3.32864	-3.32864
-3.60961	-3.60961	-3.60961	-3.60961	-3.60961	-3.60961	-3.60961	-3.60961	-3.60961	-3.60961	-3.60961	-3.60961	-3.60961	-3.60961	-3.60961	-3.60961	-3.60961	-3.60961	-3.60961	-3.60961	-3.60961	-3.60961	-3.60961	-3.60961	-3.60961	-3.60961	-3.60961	-3.60961	-3.60961	-3.60961	-3.60961	-3.60961	-3.60961	-3.60961	-3.60961	-3.60961	-3.60961	-3.60961	-3.60961	-3.60961	-3.60961	-3.60961	-3.60961	-3.60961	-3.60961	-3.60961	-3.60961	-3.60961	-3.60961	-3.60961
-3.8288	-3.8288	-3.8288	-3.8288	-3.8288	-3.8288	-3.8288	-3.8288	-3.8288	-3.8288	-3.8288	-3.8288	-3.8288	-3.8288	-3.8288	-3.8288	-3.8288	-3.8288	-3.8288	-3.8288	-3.8288	-3.8288	-3.8288	-3.8288	-3.8288	-3.8288	-3.8288	-3.8288	-3.8288	-3.8288	-3.8288	-3.8288	-3.8288	-3.8288	-3.8288	-3.8288	-3.8288	-3.8288	-3.8288	-3.8288	-3.8288	-3.8288	-3.8288	-3.8288	-3.8288	-3.8288	-3.8288	-3.8288	-3.8288	-3.8288
-3.99759	-3.99759	-3.99759	-3.99759	-3.99759	-3.99759	-3.99759	-3.99759	-3.99759	-3.99759	-3.99759	-3.99759	-3.99759	-3.99759	-3.99759	-3.99759	-3.99759	-3.99759	-3.99759	-3.99759	-3.99759	-3.99759	-3.99759	-3.99759	-3.99759	-3.99759	-3.99759	-3.99759	-3.99759	-3.99759	-3.99759	-3.99759	-3.99759	-3.99759	-3.99759	-3.99759	-3.99759	-3.99759	-3.99759	-3.99759	-3.99759	-3.99759	-3.99759	-3.99759	-3.99759	-3.99759	-3.99759	-3.99759	-3.99759	-3.99759
-4.1314	-4.1314	-4.1314	-4.1314	-4.1314	-4.1314	-4.1314	-4.1314	-4.1314	-4.1314	-4.1314	-4.1314	-4.1314	-4.1314	-4.1314	-4.1314	-4.1314	-4.1314	-4.1314	-4.1314	-4.1314	-4.1314	-4.1314	-4.1314	-4.1314	-4.1314	-4.1314	-4.1314	-4.1314	-4.1314	-4.1314	-4.1314	-4.1314	-4.1314	-4.1314	-4.1314	-4.1314	-4.1314	-4.1314	-4.1314	-4.1314	-4.1314	-4.1314	-4.1314	-4.1314	-4.1314	-4.1314	-4.1314	-4.1314	-4.1314
-4.24724	-4.24724	-4.24724	-4.24724	-4.24724	-4.24724	-4.24724	-4.24724	-4.24724	-4.24724	-4.24724	-4.24724	-4.24724	-4.24724	-4.24724	-4.24724	-4.24724	-4.24724	-4.24724	-4.24724	-4.24724	-4.24724	-4.24724	-4.24724	-4.24724	-4.24724	-4.24724	-4.24724	-4.24724	-4.24724	-4.24724	-4.24724	-4.24724	-4.24724	-4.24724	-4.24724	-4.24724	-4.24724	-4.24724	-4.24724	-4.24724	-4.24724	-4.24724	-4.24724	-4.24724	-4.24724	-4.24724	-4.24724	-4.24724	-4.24724
-4.36079	-4.36079	-4.36079	-4.36079	-4.36079	-4.36079	-4.36079	-4.36079	-4.36079	-4.36079	-4.36079	-4.36079	-4.36079	-4.36079	-4.36079	-4.36079	-4.36079	-4.36079	-4.36079	-4.36079	-4.36079	-4.36079	-4.36079	-4.36079	-4.36079	-4.36079	-4.36079	-4.36079	-4.36079	-4.36079	-4.36079	-4.36079	-4.36079	-4.36079	-4.36079	-4.36079	-4.36079	-4.36079	-4.36079	-4.36079	-4.36079	-4.36079	-4.36079	-4.36079	-4.36079	-4.36079	-4.36079	-4.36079	-4.36079	-4.36079
-4.48383	-4.48383	-4.48383	-4.48383	-4.48383	-4.48383	-4.48383	-4.48383	-4.48383	-4.48383	-4.48383	-4.48383	-4.48383	-4.48383	-4.48383	-4.48383	-4.48383	-4.48383	-4.48383	-4.48383	-4.48383	-4.48383	-4.48383	-4.48383	-4.48383	-4.48383	-4.48383	-4.48383	-4.48383	-4.48383	-4.48383	-4.48383	-4.48383	-4.48383	-4.48383	-4.48383	-4.48383	-4.48383	-4.48383	-4.48383	-4.48383	-4.48383	-4.48383	-4.48383	-4.48383	-4.48383	-4.48383	-4.48383	-4.48383	-4.48383
-4.62221	-4.62221	-4.62221	-4.62221	-4.62221	-4.62221	-4.62221	-4.62221	-4.62221	-4.62221	-4.62221	-4.62221	-4.62221	-4.62221	-4.62221	-4.62221	-4.62221	-4.62221	-4.62221	-4.62221	-4.62221	-4.62221	-4.62221	-4.62221	-4.62221	-4.62221	-4.62221	-4.62221	-4.62221	-4.62221	-4.62221	-4.62221	-4.62221	-4.62221	-4.62221	-4.62221	-4.62221	-4.62221	-4.62221	-4.62221	-4.62221	-4.62221	-4.62221	-4.62221	-4.62221	-4.62221	-4.62221	-4.62221	-4.62221	-4.62221
-4.77487	-4.77487	-4.77487	-4.77487	-4.77487	-4.77487	-4.77487	-4.77487	-4.77487	-4.77487	-4.77487	-4.77487	-4.77487	-4.77487	-4.77487	-4.77487	-4.77487	-4.77487	-4.77487	-4.77487	-4.77487	-4.77487	-4.77487	-4.77487	-4.77487	-4.77487	-4.77487	-4.77487	-4.77487	-4.77487	-4.77487	-4.77487	-4.77487	-4.77487	-4.77487	-4.77487	-4.77487	-4.77487	-4.77487	-4.77487	-4.77487	-4.77487	-4.77487	-4.77487	-4.77487	-4.77487	-4.77487	-4.77487	-4.77487	-4.77487
-4.93398	-4.93398	-4.93398	-4.93398	-4.93398	-4.93398	-4.93398	-4.93398	-4.93398	-4.93398	-4.93398	-4.93398	-4.93398	-4.93398	-4.93398	-4.93398	-4.93398	-4.93398	-4.93398	-4.93398	-4.93398	-4.93398	-4.93398	-4.93398	-4.93398	-4.93398	-4.93398	-4.93398	-4.93398	-4.93398	-4.93398	-4.93398	-4.93398	-4.93398	-4.93398	-4.93398	-4.93398	-4.93398	-4.93398	-4.93398	-4.93398	-4.93398	-4.93398	-4.93398	-4.93398	-4.93398	-4.93398	-4.93398	-4.93398	-4.93398
-5.08637	-5.08637	-5.08637	-5.08637	-5.08637	-5.08637	-5.08637	-5.08637	-5.08637	-5.08637	-5.08637	-5.08637	-5.08637	-5.08637	-5.08637	-5.08637	-5.08637	-5.08637	-5.08637	-5.08637	-5.08637	-5.08637	-5.08637	-5.08637	-5.08637	-5.08637	-5.08637	-5.08637	-5.08637	-5.08637	-5.08637	-5.08637	-5.08637	-5.08637	-5.08637	-5.08637	-5.08637	-5.08637	-5.08637	-5.08637	-5.08637	-5.08637	-5.08637	-5.08637	-5.08637	-5.08637	-5.08637	-5.08637	-5.08637	-5.08637
-5.21615	-5.21615	-5.21615	-5.21615	-5.21615	-5.21615	-5.21615	-5.21615	-5.21615	-5.21615	-5.21615	-5.21615	-5.21615	-5.21615	-5.21615	-5.21615	-5.21615	-5.21615	-5.21615	-5.21615	-5.21615	-5.21615	-5.21615	-5.21615	-5.21615	-5.21615	-5.21615	-5.21615	-5.21615	-5.21615	-5.21615	-5.21615	-5.21615	-5.21615	-5.21615	-5.21615	-5.21615	-5.21615	-5.21615	-5.21615	-5.21615	-5.21615	-5.21615	-5.21615	-5.21615	-5.21615	-5.21615	-5.21615	-5.21615	-5.21615
-5.30765	-5.30765	-5.30765	-5.30765	-5.30765	-5.30765	-5.30765	-5.30765	-5.30765	-5.30765	-5.30765	-5.30765	-5.30765	-5.30765	-5.30765	-5.30765	-5.30765	-5.30765	-5.30765	-5.30765	-5.30765	-5.30765	-5.30765	-5.30765	-5.30765	-5.30765	-5.30765	-5.30765	-5.30765	-5.30765	-5.30765	-5.30765	-5.30765	-5.30765	-5.30765	-5.30765	-5.30765	-5.30765	-5.30765	-5.30765	-5.30765	-5.30765	-5.30765	-5.30765	-5.30765	-5.30765	-5.30765	-5.30765	-5.30765	-5.30765
-5.34883	-5.34883	-5.34883	-5.34883	-5.34883	-5.34883	-5.34883	-5.34883	-5.34883	-5.34883	-5.34883	-5.34883	-5.34883	-5.34883	-5.34883	-5.34883	-5.34883	-5.34883	-5.34883	-5.34883	-5.34883	-5.34883	-5.34883	-5.34883	-5.34883	-5.34883	-5.34883	-5.34883	-5.34883	-5.34883	-5.34883	-5.34883	-5.34883	-5.34883	-5.34883	-5.34883	-5.34883	-5.34883	-5.34883	-5.34883	-5.34883	-5.34883	-5.34883	-5.34883	-5.34883	-5.34883	-5.34883	-5.34883	-5.34883	-5.34883
-5.33359	-5.33359	-5.33359	-5.33359	-5.33359	-5.33359	-5.33359	-5.33359	-5.33359	-5.33359	-5.33359	-5.33359	-5.33359	-5.33359	-5.33359	-5.33359	-5.33359	-5.33359	-5.33359	-5.33359	-5.33359	-5.33359	-5.33359	-5.33359	-5.33359	-5.33359	-5.33359	-5.33359	-5.33359	-5.33359	-5.33359	-5.33359	-5.33359	-5.33359	-5.33359	-5.33359	-5.33359	-5.33359	-5.33359	-5.33359	-5.33359	-5.33359	-5.33359	-5.33359	-5.33359	-5.33359	-5.33359	-5.33359	-5.33359	-5.33359
-5.26339	-5.26339	-5.26339	-5.26339	-5.26339	-5.26339	-5.26339	-5.26339	-5.26339	-5.26339	-5.26339	-5.26339	-5.26339	-5.26339	-5.26339	-5.26339	-5.26339	-5.26339	-5.26339	-5.26339	-5.26339	-5.26339	-5.26339	-5.26339	-5.26339	-5.26339	-5.26339	-5.26339	-5.26339	-5.26339	-5.26339	-5.26339	-5.26339	-5.26339	-5.26339	-5.26339	-5.26339	-5.26339	-5.26339	-5.26339	-5.26339	-5.26339	-5.26339	-5.26339	-5.26339	-5.26339	-5.26339	-5.26339	-5.26339	-5.26339
-5.14664	-5.14664	-5.14664	-5.14664	-5.14664	-5.14664	-5.14664	-5.14664	-5.14664	-5.14664	-5.14664	-5.14664	-5.14664	-5.14664	-5.14664	-5.14664	-5.14664	-5.14664	-5.14664	-5.14664	-5.14664	-5.14664	-5.14664	-5.14664	-5.14664	-5.14664	-5.14664	-5.14664	-5.14664	-5.14664	-5.14664	-5.14664	-5.14664	-5.14664	-5.14664	-5.14664	-5.14664	-5.14664	-5.14664	-5.14664	-5.14664	-5.14664	-5.14664	-5.14664	-5.14664	-5.14664	-5.14664	-5.14664	-5.14664	-5.14664
-4.99648	-4.99648	-4.99648	-4.99648	-4.99648	-4.99648	-4.99648	-4.99648	-4.99648	-4.99648	-4.99648	-4.99648	-4.99648	-4.99648	-4.99648	-4.99648	-4.99648	-4.99648	-4.99648	-4.99648	-4.99648	-4.99648	-4.99648	-4.99648	-4.99648	-4.99648	-4.99648	-4.99648	-4.99648	-4.99648	-4.99648	-4.99648	-4.99648	-4.99648	-4.99648	-4.99648	-4.99648	-4.99648	-4.99648	-4.99648	-4.99648	-4.99648	-4.99648	-4.99648	-4.99648	-4.99648	-4.99648	-4.99648	-4.99648	-4.99648
-4.82716	-4.82716	-4.82716	-4.82716	-4.82716	-4.82716	-4.82716	-4.82716	-4.82716	-4.82716	-4.82716	-4.82716	-4.82716	-4.82716	-4.82716	-4.82716	-4.82716	-4.82716	-4.82716	-4.82716	-4.82716	-4.82716	-4.82716	-4.82716	-4.82716	-4.82716	-4.82716	-4.82716	-4.82716	-4.82716	-4.82716	-4.82716	-4.82716	-4.82716	-4.82716	-4.82716	-4.82716	-4.82716	-4.82716	-4.82716	-4.82716	-4.82716	-4.82716	-4.82716	-4.82716	-4.82716	-4.82716	-4.82716	-4.82716	-4.82716
-4.64979	-4.64979	-4.64979	-4.64979	-4.64979	-4.64979	-4.64979	-4.64979	-4.64979	-4.64979	-4.64979	-4.64979	-4.64979	-4.64979	-4.64979	-4.64979	-4.64979	-4.64979	-4.64979	-4.64979	-4.64979	-4.64979	-4.64979	-4.64979	-4.64979	-4.64979	-4.64979	-4.64979	-4.64979	-4.64979	-4.64979	-4.64979	-4.64979	-4.64979	-4.64979	-4.64979	-4.64979	-4.64979	-4.64979	-4.64979	-4.64979	-4.64979	-4.64979	-4.64979	-4.64979	-4.64979	-4.64979	-4.64979	-4.64979	-4.64979
-4.46793	-4.46793	-4.46793	-4.46793	-4.46793	-4.46793	-4.46793	-4.46793	-4.46793	-4.46793	-4.46793	-4.46793	-4.46793	-4.46793	-4.46793	-4.46793	-4.46793	-4.46793	-4.46793	-4.46793	-4.46793	-4.46793	-4.46793	-4.46793	-4.46793	-4.46793	-4.46793	-4.46793	-4.46793	-4.46793	-4.46793	-4.46793	-4.46793	-4.46793	-4.46793	-4.46793	-4.46793	-4.46793	-4.46793	-4.46793	-4.46793	-4.46793	-4.46793	-4.46793	-4.46793	-4.46793	-4.46793	-4.46793	-4.46793	-4.46793
-4.27683	-4.27683	-4.27683	-4.27683	-4.27683	-4.27683	-4.27683	-4.27683	-4.27683	-4.27683	-4.27683	-4.27683	-4.27683	-4.27683	-4.27683	-4.27683	-4.27683	-4.27683	-4.27683	-4.27683	-4.27683	-4.27683	-4.27683	-4.27683	-4.27683	-4.27683	-4.27683	-4.27683	-4.27683	-4.27683	-4.27683	-4.27683	-4.27683	-4.27683	-4.27683	-4.27683	-4.27683	-4.27683	-4.27683	-4.27683	-4.27683	-4.27683	-4.27683	-4.27683	-4.27683	-4.27683	-4.27683	-4.27683	-4.27683	-4.27683
-4.06372	-4.06372	-4.06372	-4.06372	-4.06372	-4.06372	-4.06372	-4.06372	-4.06372	-4.06372	-4.06372	-4.06372	-4.06372	-4.06372	-4.06372	-4.06372	-4.06372	-4.06372	-4.06372	-4.06372	-4.06372	-4.06372	-4.06372	-4.06372	-4.06372	-4.06372	-4.06372	-4.06372	-4.06372	-4.06372	-4.06372	-4.06372	-4.06372	-4.06372	-4.06372	-4.06372	-4.06372	-4.06372	-4.06372	-4.06372	-4.06372	-4.06372	-4.06372	-4.06372	-4.06372	-4.06372	-4.06372	-4.06372	-4.06372	-4.06372
-3.81365	-3.81365	-3.81365	-3.81365	-3.81365	-3.81365	-3.81365	-3.81365	-3.81365	-3.81365	-3.81365	-3.81365	-3.81365	-3.81365	-3.81365	-3.81365	-3.81365	-3.81365	-3.81365	-3.81365	-3.81365	-3.81365	-3.81365	-3.81365	-3.81365	-3.81365	-3.81365	-3.81365	-3.81365	-3.81365	-3.81365	-3.81365	-3.81365	-3.81365	-3.81365	-3.81365	-3.81365	-3.81365	-3.81365	-3.81365	-3.81365	-3.81365	-3.81365	-3.81365	-3.81365	-3.81365	-3.81365	-3.81365	-3.81365	-3.81365
-3.51467	-3.51467	-3.51467	-3.51467	-3.51467	-3.51467	-3.51467	-3.51467	-3.51467	-3.51467	-3.51467	-3.51467	-3.51467	-3.51467	-3.51467	-3.51467	-3.51467	-3.51467	-3.51467	-3.51467	-3.51467	-3.51467	-3.51467	-3.51467	-3.51467	-3.51467	-3.51467	-3.51467	-3.51467	-3.51467	-3.51467	-3.51467	-3.51467	-3.51467	-3.51467	-3.51467	-3.51467	-3.51467	-3.51467	-3.51467	-3.51467	-3.51467	-3.51467	-3.51467	-3.51467	-3.51467	-3.51467	-3.51467	-3.51467	-3.51467
-3.16625	-3.16625	-3.16625	-3.16625	-3.16625	-3.16625	-3.16625	-3.16625	-3.16625	-3.16625	-3.16625	-3.16625	-3.16625	-3.16625	-3.16625	-3.16625	-3.16625	-3.16625	-3.16625	-3.16625	-3.16625	-3.16625	-3.16625	-3.16625	-3.16625	-3.16625	-3.16625	-3.16625	-3.16625	-3.16625	-3.16625	-3.16625	-3.16625	-3.16625	-3.16625	-3.16625	-3.16625	-3.16625	-3.16625	-3.16625	-3.16625	-3.16625	-3.16625	-3.16625	-3.16625	-3.16625	-3.16625	-3.16625	-3.16625	-3.16625
-2.77887	-2.77887	-2.77887	-2.77887	-2.77887	-2.77887	-2.77887	-2.77887	-2.77887	-2.77887	-2.77887	-2.77887	-2.77887	-2.77887	-2.77887	-2.77887	-2.77887	-2.77887	-2.77887	-2.77887	-2.77887	-2.77887	-2.77887	-2.77887	-2.77887	-2.77887	-2.77887	-2.77887	-2.77887	-2.77887	-2.77887	-2.77887	-2.77887	-2.77887	-2.77887	-2.77887	-2.77887	-2.77887	-2.77887	-2.77887	-2.77887	-2.77887	-2.77887	-2.77887	-2.77887	-2.77887	-2.77887	-2.77887	-2.77887	-2.77887
-2.3663	-2.3663	-2.3663	-2.3663	-2.3663	-2.3663	-2.3663	-2.3663	-2.3663	-2.3663	-2.3663	-2.3663	-2.3663	-2.3663	-2.3663	-2.3663	-2.3663	-2.3663	-2.3663	-2.3663	-2.3663	-2.3663	-2.3663	-2.3663	-2.3663	-2.3663	-2.3663	-2.3663	-2.3663	-2.3663	-2.3663	-2.3663	-2.3663	-2.3663	-2.3663	-2.3663	-2.3663	-2.3663	-2.3663	-2.3663	-2.3663	-2.3663	-2.3663	-2.3663	-2.3663	-2.3663	-2.3663	-2.3663	-2.3663	-2.3663
-1.93003	-1.93003	-1.93003	-1.93003	-1.93003	-1.93003	-1.93003	-1.93003	-1.93003	-1.93003	-1.93003	-1.93003	-1.93003	-1.93003	-1.93003	-1.93003	-1.93003	-1.93003	-1.93003	-1.93003	-1.93003	-1.93003	-1.93003	-1.93003	-1.93003	-1.93003	-1.93003	-1.93003	-1.93003	-1.93003	-1.93003	-1.93003	-1.93003	-1.93003	-1.93003	-1.93003	-1.93003	-1.93003	-1.93003	-1.93003	-1.93003	-1.93003	-1.93003	-1.93003	-1.93003	-1.93003	-1.93003	-1.93003	-1.93003	-1.93003
-1.4447	-1.4447	-1.4447	-1.4447	-1.4447	-1.4447	-1.4447	-1.4447	-1.4447	-1.4447	-1.4447	-1.4447	-1.4447	-1.4447	-1.4447	-1.4447	-1.4447	-1.4447	-1.4447	-1.4447	-1.4447	-1.4447	-1.4447	-1.4447	-1.4447	-1.4447	-1.4447	-1.4447	-1.4447	-1.4447	-1.4447	-1.4447	-1.4447	-1.4447	-1.4447	-1.4447	-1.4447	-1.4447	-1.4447	-1.4447	-1.4447	-1.4447	-1.4447	-1.4447	-1.4447	-1.4447	-1.4447	-1.4447	-1.4447	-1.4447
-0.885303	-0.885303	-0.885303	-0.885303	-0.885303	-0.885303	-0.885303	-0.885303	-0.885303	-0.885303	-0.885303	-0.885303	-0.885303	-0.885303	-0.885303	-0.885303	-0.885303	-0.885303	-0.885303	-0.885303	-0.885303	-0.885303	-0.885303	-0.885303	-0.885303	-0.885303	-0.885303	-0.885303	-0.885303	-0.885303	-0.885303	-0.885303	-0.885303	-0.885303	-0.885303	-0.885303	-0.885303	-0.885303	-0.885303	-0.885303	-0.885303	-0.885303	-0.885303	-0.885303	-0.885303	-0.885303	-0.885303	-0.885303	-0.885303	-0.885303
-0.396557	-0.396557	-0.396557	-0.396557	-0.396557	-0.396557	-0.396557	-0.396557	-0.396557	-0.396557	-0.396557	-0.396557	-0.396557	-0.396557	-0.396557	-0.396557	-0.396557	-0.396557	-0.396557	-0.396557	-0.396557	-0.396557	-0.396557	-0.396557	-0.396557	-0.396557	-0.396557	-0.396557	-0.396557	-0.396557	-0.396557	-0.396557	-0.396557	-0.396557	-0.396557	-0.396557	-0.396557	-0.396557	-0.396557	-0.396557	-0.396557	-0.396557	-0.396557	-0.396557	-0.396557	-0.396557	-0.396557	-0.396557	-0.396557	-0.396557
[truncated: 411 more columns]

[truncated: 4 more sheets: S_Flat_OL-Sample6_9cycles_F1, S_Flat_BF-Sample6_9cycles_F1, S_Flat_OL-Sample5_DMI_F1, S_Flat_BF-Sample5_DMI_F1]
